# Supplementary material for: Identification and expression analysis of the CqSnRK2 gene family and a functional study of the CqSnRK2.12 gene in quinoa (Chenopodium quinoa Willd.)
Source: BMC Genomics. 2022 May 24;23:397. doi: 10.1186/s12864-022-08626-1 (PMC9131629; doi:10.1186/s12864-022-08626-1)
Supplement: Supplementary file 3 — Additional file 3: Table S1. The 53 SnRK2 gene-coding protein sequence information in this study. [file 12864_2022_8626_MOESM3_ESM.xlsx]

## Sheet: Sheet1
Table S1 The 53 SnRK2 gene-coding protein sequence information in this study
Gene Name	Protein Sequence
CqSnRK2.01	MDAGSRAQASVNPAMDMPIMHDSDRYDFVRDIGSGNFGVARLMRDKVTRELVAVNSVIDMGFETAISFRYVLLQIDENVQ REIINHRSLRHPNIVRFKEVILTPTHLAIVMEYASGGELFERICNAGRFSEDEARFFFQQLISGVSYCHAMQVCHRDLKL ENTLLDGSPAPRLKICDFGYSKTLLLLWMRPFRLSWIANDLPYASFSQSSVYHSQPKSTVGTPAYIAPEVLLRKEYDGKI ADVWSCGVTLYVMLVGAYPFEDPEEPKDFRKMIQRILSVQYAIPDSINISPECRHLISRIFVQEPESRISIPEIKRHEWF IKNFPTDLMDENTMSNQFQELEQPMQSIDAIMQIISEATIPAAGSSALNFLSDTLDMDEDIDDLSDSEIDIDSSG…
CqSnRK2.02	MERYENMKNIGSGNFGVAKLVKDKWTGELFAVKYIERGQKIDEHVQREIMNHRSVKHPNIIRFKEVFLTPTHLAIVMEYA AGGELFERICTAGRFSEDESAVLHSQPKSTVGTPAYIAPEVLSRKEYDGKIADVWSCGVTLYVMLVGAYPFEDADDPRNF KTTIARILSVHYSIPDYVRISNDCNHLLSRIFVANPEKRITMEEIKKHPWFVKNLPAEYKDGGLDDTFNTTETDVTSQDE EEILAIIQEARKPGTVQGSNLFGEGLLLGGSLDFDDSELDADLDDLEMSCEDFVCAL*
CqSnRK2.03	MVLGNLDKGFETAISFRYVFLQIDENVQREIINHRSLRHPNIVRFKEVILTPTHLAIVMEYASGGELFERICNAGRFSED EARFFFQQLISGVSYCHAMQVCHRDLKLENTLLDGSPAPRLKICDFGYSKSSVYHSQPKSTVGTPAYIAPEVLLRKEYDG KIADVWSCGVTLYVMLVGAYPFEDPEEPKDFRKMIQRILSVQYAIPDSINISPECRHLISRIFVQEPESRISIPEIKRHE WFIKNFPTDLMDENTMSNQFQELEQPMQSIDAIMQIISEATIPAAGSSALNFLSDTLDMDEDIDDLSDSEIDIDSSGEIV YAM*
CqSnRK2.04	MEKYEVMQQLGAGNFGVARLMRHKETKELVAMKFIERGQKIDESVAREIINHRSLRHPNIIQFKEVVLTPTHLGIVMEYA AGGELFDRICTAGRFSEDEARYFFQQLISGVSFCHSMQICHRDLKLENTLLDGNPAPRLKICDFGYSKSSLLHSRPKSTV GTPAYIAPEVLSRQEYDGKLADVWSCGVTLYVMLVGAYPFEDPQDPKNFRKTITRIMAVQYKIPEYVHISQDCKHLLSRI FTTNPTRRITLKEIRSHPWFLKNLPKELTPQAQAVYYQKDNPSFATLQSPPKKTPAAASKEWGRKLGWDQGGGHRAGGDL RVVEAGGVRWVRFGCVLSGGGGCAG*
CqSnRK2.05	MEKYEVMKQLGAGNFGVARLMRHKETKELVAMKYIERGQKIDENVAREIINHRSLRHPNIIRFKEVVLTPTHLGIVMEYA AGGELFDRICTAGRFSEDESSLLHSRPKSTVGTPAYIAPEVLSRREYDGKVSL*
CqSnRK2.06	MERYEPIKEIGSGNFGVARLVIDKKTKELFAVKYIERGKKIDENVQREIINHRSLKHPNIIKFKEVFVTPTHLAIVMEYA AGGELFNRICSAGRFNEDEARFFFQQLISGVSYCHTMEICHRDLKLENTLLDGSPSPRLKICDFGYSKSGILHSQPKSTV GTPAYIAPEVLSRKEYDGKIADVWSSGVTLYVMLVGGYPFEDPEDPKNFRKTIARILGVQFSIPDYVRVSADCKNLLSQI FVANPSKRITIPEIKKHPWFLKNYPKDLVEGEKTNYGEKNGGDLQVQSEEEIMQIIKEAQNPREATIGEQAAESETQEAD DDLEAELLDSDLSGDFVSPPY*
CqSnRK2.07	MHNSDRYELVKDIGSGNFGVARLMRDKTTNELVAVKYIERGEKIDENVQREIINHRSLRHPNIVRFKEVILTPTHLAIVM EYASGGELFERICNAGRFSEDEARFFFQQLISGVSYCHSMQVCHRDLKLENTLLDGSPVPRLKICDFGYSKSSVLHSQPK STVGTPAYIAPEVLLKKEYDGKIADVWSCGVTLYVMLVGAYPFEDPEEPKNFRKTIHRILNVQYSIPDYVHISPECQHLL SRIFVADPAKRITIPEIKQHEWFLKDLPADLTDENAANNQYEEPDQPMQSIDEIMQIISEATIPAAGSQSLNKYLTGSLD IDDDMEDDLESDPELDLDSSGEIVYAV*
CqSnRK2.08	MHNSDRYELVKDIGSGNFGVARLMRDKTTNELVAVKYIERGEKIDENVQREIINHRSLRHPNIVRFKEVILTPTHLAIVM EYASGGELFERICTAGRFSEDEARFFFQQLISGVSYCHSMQVCHRDLKLENTLLDGSPVPRLKICDFGYSKSSVLHSQPK STVGTPAYIAPEVLLKKEYDGKIADVWSCGVTLYVMLVGAYPFEDPEEPKNFRKTIHRILNVQYSIPDYVHISPECQHLL SRIFVADPAKRISIPEIKQHEWFLKNLPADLTDENAANNQYEEPDQPMQSIDEIMQIISEATIPAAGSQSLNKYLTGSLD IDDDMEDDLESDPELDLDSSGEIIYAV*
CqSnRK2.09	MERYEPIKEIGSGNFGVARLVIDKKTKELFAVKYIERGKKIDENVQREIINHRSLKHPNIIKFKEVFVTPTHLAIVMEYA AGGELFNRICSAGRFSEDEARFFFQQLISGVSYCHTMEICHRDLKLENTLLDGSPSPRLKICDFGYSKSGILHSQPKSTV GTPAYIAPEVLSRKEYDGKIADVWSCGVTLYVMLVGGYPFEDPEDPKNFRKTIARILGVQFSIPDYVRVSADCKNLLSQI FVANPSKRITIPEIKKHPWFLKNYPKDLVEGEKTNYGEKNGGDLQVQSEEEIMQIIKEAQTPREATIGEQAAESEAQEAD DDLEAELLDSDLSGDFVSPPY*
CqSnRK2.10	MERYEIVKDIGSGNFGVAKLVKDKWTNEFLAVLLTPTHLAIVMEYASGGELFERICKAGKFREDEEVCHRDLKLENTLLD GSAAPRVKICDFGYSKSSVLHSQPKSAVGTPAYIAPEVLSKREYDGKIADVWSCGVTLYVMLVGAYPFEDPTDPKNFKKA LVRILNALYLVPDNVPISPECRHLLSRIFVANPEKISGGTRGQPIDLTTLMNQLM
CqSnRK2.11	MERYENMKNIGSGNFGVAKLVKDKWTGELFAVKYIERGQKIDEHVQREIMNHRSVKHPNIIRFKEVFLTPTHLAIVMEYA AGGELFERICTAGRFSEDEARYYFQQLVSGVNYCHSMSAVLHSQPKSTVGTPAYIAPEVLSRKEYDGKIADVWSCGVTLY VMLVGAYPFEDADDPRNFKTTIARILSVHYSIPDYVRVSSDCNHLLSRIFVANPEKRITMEEIKKHPWFVKNLPAEYKDG GLDNTLNTTETDVTSQDEEEILAIIQEARKPGAVQGSNLFGGEGLLLGGSLDFDDSELDADLDDLEMSSEDFVCAL*
CqSnRK2.12	MERYEIVKDIGSGNFGVAKLVKDKWTNEFLAIKFIERGHKVLLTPTHLAIVMEYASGGELFERICKAGKFREDEEVCHRD LKLENTLLDGSAAPRVKICDFGYSKSSVLHSQPKSAVGTPAYIAPEVLSKREYDGKIADVWSCGVTLYVMLVGAYPFEDP TDPKNFKKALVRILNAQYLVPDNVPISLECRHLLSRIFVANPEKRITISEIKNHPWFLKNLPVELGEGGSWQSNDINQPP QSVEEILSVIQEARQPLQPPNVTSGLLDCGSMDFDDLDADVDLDYMESSGEFV*
CqSnRK2.13	MVKSSNNGEECKARYFFQQLISGVSFCHSMQICHRDLKLENTLLDGNPAPRLKICDFGYSKSSLLHSRPKSTVGTPAYIA PEVLSRQEYDGKLADVWSCGVTLYVMLVGAYPFEDPQDPKNFRKTITRIMAVQYKIPEYVHISQDCKHLLSQIFTTNPTR RITLKEIRSHPWFLKNLPKELTPQAQAVYYQKDNPSFATLQSVVLTPTHLGIVMEYAAGGELFDRICTAGRFSEDEARYF FQQLISGVSFCHSMQICHRDLKLENTLLDGNAAPRLKICDFGYSKSSLLHSRPKSTVGTPAYIAPEVLSRREYDGKLADV WSCGVTLYVMLVGAYPFEDPQDPKNFRKTITRIMAVQYKIPEYVHISQDCKHLLSRIFTTNPTRVCLLLKFPIFV…
AtSnRK2.1	MDKYDVVKDL GAGNFGVARL LRHKDTKELV AMKYIERGRK IDENVAREII NHRSLKHPNI IRFKEVILTP THLAIVMEYA SGGELFDRIC TAGRFSEAEA RYFFQQLICG VDYCHSLQIC HRDLKLENTL LDGSPAPLLK ICDFGYSKSS ILHSRPKSTV GTPAYIAPEV LSRREYDGKH ADVWSCGVTL YVMLVGAYPF EDPNDPKNFR KTIQRIMAVQ YKIPDYVHIS QECKHLLSRI FVTNSAKRIT LKEIKNHPWY LKNLPKELLE SAQAAYYKRD TSFSLQSVED IMKIVGEARN PAPSTSAVKS SGSGADEEEE EDVEAEVEEE EDDEDEYEKH VKEAQSCQES DKA
AtSnRK2.2	MDPATNSPIM PIDLPIMHDS DRYDFVKDIG SGNFGVARLM TDRVTKELVA VKYIERGEKI DENVQREIIN HRSLRHPNIV RFKEVILTPS HLAIVMEYAA GGELYERICN AGRFSEDEAR FFFQQLISGV SYCHAMQICH RDLKLENTLL DGSPAPRLKI CDFGYSKVLF ISLKSSVLHS QPKSTVGTPA YIAPEILLRQ EYDGKLADVW SCGVTLYVML VGAYPFEDPQ EPRDYRKTIQ RILSVTYSIP EDLHLSPECR HLISRIFVAD PATRITIPEI TSDKWFLKNL PGDLMDENRM GSQFQEPEQP MQSLDTIMQI ISEATIPTVR NRCLDDFMAD NLDLDDDMDD FDSESEIDVD SSG…
AtSnRK2.3	MDRAPVTTGP LDMPIMHDSD RYDFVKDIGS GNFGVARLMR DKLTKELVAV KYIERGDKID ENVQREIINH RSLRHPNIVR FKEVILTPTH LAIIMEYASG GELYERICNA GRFSEDEARF FFQQLLSGVS YCHSMQICHR DLKLENTLLD GSPAPRLKIC DFGYSKSSVL HSQPKSTVGT PAYIAPEVLL RQEYDGKIAD VWSCGVTLYV MLVGAYPFED PEEPRDYRKT IQRILSVKYS IPDDIRISPE CCHLISRIFV ADPATRISIP EIKTHSWFLK NLPADLMNES NTGSQFQEPE QPMQSLDTIM QIISEATIPA VRNRCLDDFM TDNLDLDDDM DDFDSESEID IDSSGEIVYA L
AtSnRK2.4	MDKYELVKDI GAGNFGVARL MKVKNSKELV AMKYIERGPK IDENVAREII NHRSLRHPNI IRFKEVVLTP THLAIAMEYA AGGELFERIC SAGRFSEDEE EGNKRKHARY FFQQLISGVS YCHAMQICHR DLKLENTLLD GSPAPRLKIC DFGYSKSSLL HSRPKSTVGT PAYIAPEVLS RREYDGKMAD VWSCGVTLYV MLVGAYPFED QEDPKNFRKT IQKIMAVQYK IPDYVHISQD CKNLLSRIFV ANSLKRITIA EIKKHSWFLK NLPRELTETA QAAYFKKENP TFSLQTVEEI MKIVADAKTP PPVSRSIGGF GWGGNGDADG KEEDAEDVEE EEEEVEEEED DEDEYDKTVK EVH…
AtSnRK2.5	MDKYEVVKDL GAGNFGVARL LRHKETKELV AMKYIERGRK IDENVAREII NHRSLRHPNI IRFKEVILTP THLAIVMEYA SGGELFERIC NAGRFSEAEA RYFFQQLICG VDYCHSLQIC HRDLKLENTL LDGSPAPLLK ICDFGYSKSS LLHSRPKSTV GTPAYIAPEV LSRREYDGKH ADVWSCGVTL YVMLVGGYPF EDPDDPRNFR KTIQRIMAVQ YKIPDYVHIS QECRHLLSRI FVTNSAKRIT LKEIKKHPWY LKNLPKELTE PAQAAYYKRE TPSFSLQSVE DIMKIVGEAR NPAPSSNAVK GFDDDEEDVE DEVEEEEEEE EEEEEEEEEE EDEYEKHVKE AHSCQEPPKA
AtSnRK2.6	MDRPAVSGPM DLPIMHDSDR YELVKDIGSG NFGVARLMRD KQSNELVAVK YIERGEKIDE NVKREIINHR SLRHPNIVRF KEVILTPTHL AIVMEYASGG ELFERICNAG RFSEDEARFF FQQLISGVSY CHAMQVCHRD LKLENTLLDG SPAPRLKICD FGYSKSSVLH SQPKSTVGTP AYIAPEVLLK KEYDGKVADV WSCGVTLYVM LVGAYPFEDP EEPKNFRKTI HRILNVQYAI PDYVHISPEC RHLISRIFVA DPAKRISIPE IRNHEWFLKN LPADLMNDNT MTTQFDESDQ PGQSIEEIMQ IIAEATVPPA GTQNLNHYLT GSLDIDDDME EDLESDLDDL DIDSSGEIVY AM
AtSnRK2.7	MERYDILRDL GSGNFGVAKL VREKANGEFY AVKYIERGLK IDEHVQREII NHRDLKHPNI IRFKEVFVTP THLAIVMEYA AGGELFERIC NAGRFSEDEG RYYFKQLISG VSYCHAMQIC HRDLKLENTL LDGSPSSHLK ICDFGYSKSS VLHSQPKSTV GTPAYVAPEV LSRKEYNGKI ADVWSCGVTL YVMLVGAYPF EDPEDPRNIR NTIQRILSVH YTIPDYVRIS SECKHLLSRI FVADPDKRIT VPEIEKHPWF LKGPLVVPPE EEKCDNGVEE EEEEEEKCRQ SVEEIVKIIE EARKGVNGTD NNGGLGLIDG SIDLDDIDDA DIYDDVDDDE ERNGDFVCAL
AtSnRK2.8	MERYEIVKDI GSGNFGVAKL VRDKFSKELF AVKFIERGQK IDEHVQREIM NHRSLIHPNI IRFKEVLLTA THLALVMEYA AGGELFGRIC SAGRFSEDEA RFFFQQLISG VNYCHSLQIC HRDLKLENTL LDGSEAPRVK ICDFGYSKSG VLHSQPKTTV GTPAYIAPEV LSTKEYDGKI ADVWSCGVTL YVMLVGAYPF EDPSDPKDFR KTIGRILKAQ YAIPDYVRVS DECRHLLSRI FVANPEKRIT IEEIKNHSWF LKNLPVEMYE GSLMMNGPST QTVEEIVWII EEARKPITVA TGLAGAGGSG GSSNGAIGSS SMDLDDLDTD FDDIDTADLL SPL
AtSnRK2.9	MEKYEMVKDL GFGNFGLARL MRNKQTNELV AVKFIDRGYK IDENVAREII NHRALNHPNI VRFKEVVLTP THLGIVMEYA AGGELFERIS SVGRFSEAEA RYFFQQLICG VHYLHALQIC HRDLKLENTL LDGSPAPRLK ICDFGYSKSS VLHSNPKSTV GTPAYIAPEV FCRSEYDGKS VDVWSCGVAL YVMLVGAYPF EDPKDPRNFR KTVQKIMAVN YKIPGYVHIS EDCRKLLSRI FVANPLHRST LKEIKSHAWF LKNLPRELKE PAQAIYYQRN VNLINFSPQR VEEIMKIVGE ARTIPNLSRP VESLGSDKKD DDEEEYLDAN DEEWYDDYA
AtSnRK2.10	MDKYELVKDI GAGNFGVARL MRVKNSKELV AMKYIERGPK IDENVAREII NHRSLRHPNI IRFKEVVLTP THIAIAMEYA AGGELFERIC SAGRFSEDEA RYFFQQLISG VSYCHAMQIC HRDLKLENTL LDGSPAPRLK ICDFGYSKSS LLHSMPKSTV GTPAYIAPEV LSRGEYDGKM ADVWSCGVTL YVMLVGAYPF EDQEDPKNFK KTIQRIMAVK YKIPDYVHIS QDCKHLLSRI FVTNSNKRIT IGDIKKHPWF LKNLPRELTE IAQAAYFRKE NPTFSLQSVE EIMKIVEEAK TPARVSRSIG AFGWGGGEDA EGKEEDAEEE VEEVEEEEDE EDEYDKTVKQ VHASMGEVRVS
StSnRK2.1	MERYEIVKELGSGNFGVAKLVCDKNTKELFAVKFIERGQKIDEHVQREIMNHRSLKHPNIVRFKEVLLTPTHLAIVMEYA AGGELFARICNAGRFNEDEARFFFQQLISGVSYCHFMQICHRDLKLENTLLDGSAAPRVKICDFGYSKSSVFHSQPKSTV GTPAYVAPEVLTRKEYDGELADVWSCGVTLYVMLVGAYPFQDSSDPKNFTKTISKILTARYSIPEQIQISLECRHLIARI FVADPEKRITIPEIKMHPWFLKNLPVELMEGGSYQCADVNNPSQSMEEVLAIIQEARVPLLVGTHSYGGSMELDELDEAD IEDVIETSADFAGLL*
StSnRK2.2	MEEKYELLKELGAGNFGVARLVKDKKTKELLAVKYIERGKKIDENVQREIINHRSLRHPNIVRFKEVLVTPSHLAIVMEY AAGGELFGRICSAGRFSEDEARFFFQQLISGVSYCHTMEICHRDLKLENTLLDGSPSPRLKICDFGYSKSGLLHSQPKST VGTPAYIAPEIADVWSCGVTLYVMLVGAYPFEDPEDPKNFRKTIGRIMSAQHSIPDYVRITPDCKNLLSRIFVANPSKRI TIPEIKKHPWFLKNLPKELMDVEHTKFEEASEQLQQSVEEIMKMIQEAKIPGVVSKSEGKDHAGTTEQDDLEEDLESEID SSNDFAVYV*
StSnRK2.3	MDRTAVTVGPGMDVPIMHDSDRYELVRDIGAGNFGVARLMRDRQTNELVAVKYIERGEKIDENVKREIINHRSLRHPNIV RFKEVILTPTHLAIVMEFASGGELFERICNAGRFSEDEARFFFQQLISGVSYCHAMQVCHRDLKLENTLLDGSPAPRLKI CDFGYSKSSVLHSQPKSTVGTPAYIAPEVLLKKEYDGKIADVWSCGVTLYVMLVGAYPFEDPEEPKNFRKTIQRILNVQY SIPDYVHISPECRHLISRIFVADPAKRISIPEIKNHEWFLKNLPADLMDNTTNNQFEEPDQRMQSIDEIMQIITEATIPA AGTNSLNHYLTGSLDIDDDMEEDLESDPDLDIDSSGEIVYAM*
StSnRK2.4	MEKYELVKDIGSGNFGVARLMRNKETKELVAMKYIERGHKIDENVAREIINHKSLRHPNIIRFKEVVLTPTHLAIVMEYA AGGELFERICNAGRFSEDEARYFFQQLISGVHYCHNMQICHRDLKLENTLLDGSAAPRLKICDFGYSKSSLLHSRPKSTV GTPAYIAPEVLSRREYDGKLADVWSCGVTLYVMLVGAYPFEDQEDPKNFRKTIQRIMAVQYKIPDYVHISQDCRHLLSRI FVANSARRITIKEIKSHPWFLKNLPRELTEAAQAAYYRKENPTFSLQSVEEIMKIVEEAKTPPPVSRSVSGFGWGGEEEE EEKEGDVEEEVEEEEDEEEEDEYDKQVKQAHQSLGEVRLT*
StSnRK2.5	MERYEIQKDIGSGNFGVAKLVKDKWSGELFAVKYIERGKKIDEHVQREIMNHRSLRHPNIIRFKEVFLTPAHLAIVMEYA SGGELFERICNAGRFSEDEARFFFQQLISGVSYCHSMQICHRDLKLENTLLDGSSTQCLKICDFGYSKSAALHSQPKSTV GTPAYIAPEVLSRKEYDGKIADVWSCGVTLYVMLVGAYPFEDPDDPRNFKKTITRILSVQYSIPYYVRVSKECNHLLSRI FVADPEKRITIEEIKKHPWFLKNLPKEFMKGEEASLVQMNSEEKPLQSIEEALAIIQEARKPGEGSKASDYFVHSSISMD LDDFDTDADLDDEIDTSGDFVCAL*
StSnRK2.6	MQNYEVVKELGSGNFGVARLMRHKETKQLVAMKYIERGRKIDENVAREIINHRSLRHPNIIRFKEVLLTSTHLGIVMEYA AGGELFDRICQAGRFSEPEARYFFQQLISGVHYCHNMQICHRDLKLENTLLDGSPAPRLKICDFGYSKSSVLHSRPKSTV GTPAYIAPEVLSRREYDGKSADVWSCGVTLYVMLVGGYPFEDVDDPKNFRKTISRIMGVQYKIPDYVHISHDCKHLLSRI FVASPARRITLKEIKNHPWFLKSLPKELTESAQAVYYKRDNPTFSLQSIEEIMKIVSEARNPPPPSRPVPHFGWGTEEEE EDGETKEEDAEEDEEDEYEKQVKQVHASGEFHITHDDA*
StSnRK2.7	MIEGYEFVKDLGCGNFGVAKLVRDYKTKELFAVKFFERGQKIDEHVQREIMNHRSLSHPNIIRFKEVLLTPTHLAIVMEY AAGGELFQRICKAGRFNENEARFFFQQLISGVSYCHFMQICHRDLKLENTLLDGSTAPRVKICDFGYSKSSVFHSQPKST VGTPAYVAPEILSKKEYDGKVADVWSCGVTLYVMLVGAYPFEDPTDPKNIRKTISRIFSVQYSIPQNVRISVECQHLLSR IFVADPEKRITIPEIKNHPWFLKNLPVEFMEEGRNECIGVNNPRQSMEEVLAVIQEARIALQVLASSSQGIMEEFDELDD ADIEDIETSGDFLCYL*
StSnRK2.8	MERYEILKDIGSGNFGVAKLVKDKLTNELYAVKYIERGKKIDEHVQREIMNHRSLKHPNIIRFKEVFLTPTHLAIVMEYA AGGELFERICNAGRFSEDEARFFFQQLISGVSYCHSMQICHRDLKLENTLLDDSSKPRLKICDFGYSKAMILNSTLMLKL DHFFIKIVSHCCMYNSLCSHQSCILNLNLLLELRPISPQKSY*
VrSnRK2.1	MAVGPGMDMPIMHDSDRYELLRDIGSGNFGVARLMRDKHTEELVAVKYIERGEKIDENVQREIINHRSLR HPNIVRFKEVILTPTHLAIVMEYASGGELFERICNAGRFSEDEARFFFQQLISGVSYCHAMQVCHRDLKL ENTLLDGSPAPRLKICDFGYSKSSVLHSQPKSTVGTPAYIAPEVLLKKEYDGKIADVWSCGVTLYVMLVG AYPFEDPEEPKNFRKTIHRILNVQYSIPDYVHISPECRHLISRIFVADPAKRISIPEIRNHEWFLKNLPS DLMDGNSNNQFEEPDQPMQSIEEIMQIIREATIPAAGSQSPNHDLTGSLDIDEEDMDTDPDLDLDSSGEI VYAM
VrSnRK2.2	MEERYEPLKELGSGNFGVARLAKDKKTGELVAVKYIERGKKIDENVQREIINHRSLRHPNIIRFKEVLLT PTHLAIVLEYASGGELFERICSAGRFSEDEARYFFQQLISGVSYCHSMEICHRDLKLENTLLDGKPSPRL KICDFGYSKSALLHSQPKSTVGTPAYIAPEVLSRKEYDGKISDVWSCGVTLYVMLVGAYPFEDPEDPRNF RKTIGRIIGVQYSIPDYVRVSSECRNLLSSIFVADPAKRITIPEIKQNPWFLKNLPKEIIEAERKGFEET KKDQPSQKVEEIMKIIQEARVPGEGSKAGDGIGGQGATGSLDIEDIEEIDVSGDYEHV
VrSnRK2.3	MEERYEPLKELGSGNFGVARLAKDKKTGELVAVKYIERGKKIDENVQREIINHRSLRHPNIIRFKEVLLT PTHLAIVLEYASGGELFERICSAGRFSEDEARYFFQQLISGVSYCHSMEICHRDLKLENTLLDGKPSPRL KICDFGYSKSALLHSQPKSTVGTPAYIAPEVLSRKEYDGKISDVWSCGVTLYVMLVGAYPFEDPEDPRNF RKTIGRIIGVQYSIPDYVRVSSECRNLLSSIFVADPAKRITIPEIKQNPWFLKNLPKEIIEAERKGFEET KKDQPSQKVEEIMKIIQEARVPGEGSKAGDGIGGQGATGSLDIEDIEEIDVSGDYEHV
VrSnRK2.4	MEERYEPLKELGSGNFGVARLAKDKKTGELVAVKYIERGKKIDENVQREIINHRSLRHPNIIRFKEVLLT PTHLAIVLEYASGGELFERICSAGRFSEDEARYFFQQLISGVSYCHSMEICHRDLKLENTLLDGKPSPRL KICDFGYSKSALLHSQPKSTVGTPAYIAPEVLSRKEYDGKISDVWSCGVTLYVMLVGAYPFEDPEDPRNF RKTIGRIIGVQYSIPDYVRVSSECRNLLSSIFVADPAKRITIPEIKQNPWFLKNLPKEIIEAERKGFEET KKDQPSQKVEEIMKIIQEARVPGEGSKAGDGIGGQGATGSLDIEDIEEIDVSGDYEHV
VrSnRK2.5	MERYEIIKDIGSGNFGVAKLVKEKWTGELYAVKFIERGFKIDEHVQREIINHRSLKHPNIIRFKEVLLTP THLAIVMEYASGGELFERICSAGRFSEDEARYFFQQLISGVSYCHSMEICHRDLKLENTLLDGSSAPRLK ICDFGYSKSSVLHSQPKSTVGTPAYIAPEVLSRKEYDGKVADVWSCGVTLYVMLVGAYPFEDPEDPRNFR KTLQRILSVHYSIPDYVRISKECRHLLSRIFVANPEKRITIPEIKKHPWFLKNLPVEFMEEGEGVLQNDM KESCETQSIEEILSIIQEARKPGEGPRVGEQFVGGSMDLDDIDADADIDDIETSGDFVCAL
VrSnRK2.6	MDKYEAVKDLGAGNFGVARLMRNKETKELVAMKYIERGQKIDENVAREIINHRSLRHPNIIRFKEVVLTP THLAIVMEYAAGGELFERICNAGRFSEDEARYFFQQLISGVHYCHAMQICHRDLKLENTLLDGSPAPRLK ICDFGYSKSSLLHSRPKSTVGTPAYIAPEVLSRREYDGKLADVWSCGVTLYVMLVGAYPFEDQDDPRNFR KTIQRIMAVQYKIPDYVHISQDCRHLLSRIFVANPLRRISLKEIKNHPWFLKNLPRELTESAQAVYYQRG NPSFSVQSVEEIMKIVGEARDPPPVSRPVKGFGWDGEEDEGEEDVEEEEDEEDEYDKRVKEVHASGEFQI S
VrSnRK2.7	MEKYELVKDIGSGNFGVARLMRHKETKELVAMKYIERGHKIDENVAREIINHRSLRHHNIIRFKEVVLTP THLGIVMEYAAGGELFERICSAGRFSEDEGRYFFQQLISGVSYCHSMQICHRDLKLENTLLDGSPAPRLK ICDFGYSKSSLLHSRPKSTVGTPAYIAPEVLSRREYDGKLADVWSCGVTLYVMLVGAYPFEDQDDPKNFR KTINRIMAVQYKIPDYVHISQDCRHMLSRIFVANPARRITIKEIKSHPWFLKNLPRELTEVAQAAYYRKE NPTFSLQSIEDIMNIVEEAKIPPPASRSVGGFGWGGEEDEDETKEAEVEAEEDEYEKRVKEAQASGEFHV S
VrSnRK2.8	MEEERYETLKELGSGNFGVARLAKDKKTGELVAIKYIERGKKIDANVQREIVNHRSLRHPNIIRFKEVFL THTHLAIVLEYAAGGELFERICNAGRLSEDEARFFFQQLISGVSYCHSMQICHRDLKLENTLLDGNPAPR LKICDFGFSKSALLHSQPKSTVGTPAYIAPEVLSRKEYDGKIADVWSCGVTLYVMLVGAYPFEDPEDPKN FRKSIGRIMSVQYAIPDYVRVSKECRHLISSIFVANPAKRITMSEIKQHLWFRKNLPREIIEAERRGYEE TQKDQPSQSVEEIMQIIEEARTKIHTREQTSTGSSNVVHVDEANEEVDDHFAKNLVLE
VrSnRK2.9	MEEERYETLKELGSGNFGVARLAKDKKTGELVAIKYIERGKKIDANVQREIVNHRSLRHPNIIRFKEVFL THTHLAIVLEYAAGGELFERICNAGRLSEDEARFFFQQLISGVSYCHSMQICHRDLKLENTLLDGNPAPR LKICDFGFSKSALLHSQPKSTVGTPAYIAPEVLSRKEYDGKIADVWSCGVTLYVMLVGAYPFEDPEDPKN FRKSIGRIMSVQYAIPDYVRVSKECRHLISSIFVANPAKRITMSEIKQHLWFRKNLPREIIEAERRGYEE TQKDQPSQSVEEIMQIIEEARTKIHTREQTSTGSSNVVHVDEANEEVDDHFAKNLVLE
VrSnRK2.10	MEEERYETLKELGSGNFGVARLAKDKKTGELVAIKYIERGKKIDANVQREIVNHRSLRHPNIIRFKEVFL THTHLAIVLEYAAGGELFERICNAGRLSEDEARFFFQQLISGVSYCHSMQICHRDLKLENTLLDGNPAPR LKICDFGFSKSALLHSQPKSTVGTPAYIAPEVLSRKEYDGKIADVWSCGVTLYVMLVGAYPFEDPEDPKN FRKSIGRIMSVQYAIPDYVRVSKECRHLISSIFVANPAKRITMSEIKQHLWFRKNLPREIIEAERRGYEE TQKDQPSQSVEEIMQIIEEARTKIHTREQTSTGSSNVVHVDEANEEVDDHFAKNLVLE
VrSnRK2.11	MDKYEAVKELGAGNFGVARLMRNRVTKELVAMKYIERGPKIDENVAREIMNHRSLRHPNIIRYKEVVLTP THLAIVMEYAAGGELFERICSAGRFSEDEARYFFQQLISGVHFCHTMQICHRDLKLENTLLDGSPAPRLK ICDFGYSKSSLLHSRPKSTVGTPAYIAPEVLSRREYDGKLADVWSCGVTLYVMLVGAYPFEDQDDPRNFR KTIQRIMAVQYKIPDYVHISQDCRQLLSRIFVANPLRRITIKEIKNHPWFLKNLPRELTESAQAIYYQRD SPNFHLQSVDEIMKIVGEARNPPPVSRLVKGFGWEGEEDLDEEVEEEEDEEDEYDKRVKEVHASGEFQSS
VrSnRK2.12	MERYEILKDIGSGNFAVAKLVRENRTNELFAVKFIERGQKIDEHVQREIMNHRSLKHPNIIRFKEVLLTP THLAIVMEYASGGELFERICNAGRFSEDEARFFFQQLISGVSYCHSMQICHRDLKLENTLLDGSTAPRLK ICDFGYSKSSVLHSQPKSTVGTPAYIAPEVLTRKEYDGKIADVWSCGVTLYVMLVGAYPFEDPADPRNFK KTIGKILSVQYSVPDYVRVSMECRHLLSQIFVASPEKRITIPEIKNHPWFLRNLPIELMETGSWQINDVN NPSQSVEEVLSIVQEARKSLNVPIVGGLLNGGTMDLDDLEADEEDLEDVETSGEFVCPL
ZmSnRK2.1	MPSASAHLRLLPDQLTSAPFTPHLLLLLRRRLPLLRLAWPWPPPALRSRAAMERYEVIRDIGSGNFGVTK LVRDVSTKELFAVKFIERGQKIDEHVQREIMNHRSLKHPNIIRFKEVVLTPTHLAIVMEYAAGGELFERI CSAGRFSEDEARFFFQQLISGVSYCHSMQVCHRDLKLENTLLDGSVAPRLKICDFGYSKSSVLHSQPKST VGTPAYIAPEVLSRKEYDGKVADVWSCGVTLYVMLVGAYPFEDPDDPKNFRKTITRILSVQYSIPDYVRV TMECGHLLSRIFVGNPEQRITIPEIKKHPWFLKNLPIEMTDEYQQSMQLADMNTPGQSLEEVMAIIQEAR KPGDAMNLAGQLPCLGSVDLDDIDFDDIDDIDTENSGDFVCAV
ZmSnRK2.2	MEYAAGGELFERICNAGRFSEDEARFFFQQLISGVSYCHSMQICHRDLKLENTLLDDSIAPRLKICDFGY SKSSVLHSQPKSTVGTPAYIAPEVLARKEYDGKVADVWSCGVTLYVMLVGAYPFEDPDEPKNFRKTLTRI ISVQYAVPDFVRVSMECRHLLSRIFVAKPEQRITIPEIKNHPWFLKNLPIEMTDEYQMNLQLVDMNVPSQ SLEEIMSIILEARKPGDGLKHAGQLPGLGSMELDDIDVDDIDVEDSGDFVCAL
ZmSnRK2.3	MEERYEALKELGAGNFGVARLVRDKRTKELVAVKYIERGKKIDENVQREIINHQSLRHPNIVRFKEVCLT PTHLAIVMEYAAGGELFEKICSAGRFSEDESRYFFQQLISGVSYCHSMEICHRDLKLENTLLDGSPTPRV KICDFGYSKSALLHSKPKSTVGTPAYIAPEVLSRKEYDGKVADVWSCGVTLYVMLVGSYPFEDPEDPRNF RKTISRILGVQYSIPDYVRVSSDCRRLLSQIFVADPSKRITIPEIKHHPWFLKNLPREISEREKANYKDA DAAEPAQAVDEIMRIVEEAKTPGDMSKVVDPALLAEMAELESDEEEADADDTY
ZmSnRK2.4	MDKYEAVRDIGSGNFGVARLMRNRETRELVAVKCIERGHRIDENVYREIINHRSLRHPNIIRFKEVILTP THLMIVMEFAAGGELFDRICDRGRFSEDEARYFFQQLICGVSYCHYMQICHRDLKLENVLLDGSPAPRLK ICDFGYSKSSVLHSRPKSAVGTPAYIAPEVLSRREYDGKLADVWSCGVTLYVMLVGAYPFEDPDDPKNIR NTIQQIMQVQYKIPDHVHISTECQQLIARIFVANPMRRITMKEIKSHPWFLKNLPRELTETAQGMYYRRD NRVPSYSDQTSEEIMKIVQDARTMPKSSRSGYGWSSEYSDEEEEKEEEHRPEEHEEEEDEYDRRVKEVHA SGELRMDALHI
ZmSnRK2.5	MDKYEPVREIGAGNFGVAKLMRNKDTRELVAMKFIERGNRIDENVFREIVNHRSLRHPNIIRFKEVVLTP THLAIVMEYAAGGELFERICDAGRFHEDEARYFFQQLVCGVSFCHAMNICHRDLKLENTLLDGSPAPRLK ICDFGYSKSSVLHSRPKSTVGTPAYIAPEVLSRREYDGKHADVWSCGVTLYVMLVGAYPFEDPKDPKNFR KTIQRIMSVQYKIPEYVHVSHNCRHLLSRIFVQNPYKRITMSEIKTHPWYLKNLPRELKEEAQAAYYYSR QGDSSSSSSNNATAAPAYSSQSVEEILRIVQEAQTVPKPPSRPDEAEQQEEEDDHDDDDDYDRTVRQVHA SGEFDMIMSRLQI
ZmSnRK2.6	MEKYELLKDIGAGNFGVARLMRNKETKELVAMKYIPRGQKIDENVAREIINHRSLRHPNIIRFKEVVLTP THLAIVMEYAAGGELFDRICNAGRFSEDEARYFFQQLICGVSYCHSMQICHRDLKLENTLLDGSPAPRLK ICDFGYSKSSLLHSKPKSTVGTPAYIAPEVLSRREYDGKTADVWSCGVTLYVMLVGGYPFEDPDDPKNFR KTIGRIMSIQYKIPEYVHVSQDCKELLSRIFVANSAKRITIREIRNHPWFLKNLPRELTEAAQAMYYKKD NSAPTYSVQSVEEIMKIVEKARTPPPSSTPVAGFGWAEEDEQEDSKEPDEEHEDGEDEYEKQVKQVHASG EFHLSC
ZmSnRK2.7	MAGPAPDRAALTVGPGMDMPIMHDSDRYELVRDIGSGNFGVARLMRDRRTSELVAVKYIERGEKIDENVQ REIINHRSLKHPNIIRFKEVILTPTHLAIVMEYASGGELFERICKNVRFSEDEARYFFQQLISGVSYCHS MQVCHRDLKLENTLLDGSDAPRLKICDFGYSKSSVLHSQPKSTVGTPAYIAPEVLLKKEYDGKIADVWSC GVTLYVMVVGAYPFEDPEEPKNFRKTIQRILNVQYAIPDNVNISPECRHLISRIFVGDPATRITIPEIRN HSWFLKNLPADLMDDDSMSNQYEEPDQPMQTMDQIMQILTEATIPPACSRSINVLADGLDMDDDMDDLDS DSDLDVDSSGEIVYAM
ZmSnRK2.8	MDRAALTVGPGMDMPIMHDGDRYELVRDIGSGNFGVARLMRNRADGQLVAVKYIDRGEKIDENVQREIIN HRSLRHPNIIRFKEVILTPTHLAIVMEYASGGELFERICNAGRFSEDEARFFFQQLISGVSYCHSMQVCH RDLKLENTLLDGSTAPRVKICDFGYSKSSVLHSQPKSTVGTPAYIAPEVLLKKEYDGKVADVWSCGVTLY VMLVGAYPFEDPDEPKNFRKTIQRILGVQYSVPDYVHISPECQDLISRIFVANPSTRITMPEIRSHPWFL KNLPADLVDDSATTTSKQYEEPEQPMQGMDEIMQILGEATIPAAGSRGLNQFLNDGLDLDDDMEDLDSDA DLDLESSGEIVYAM
ZmSnRK2.9	MDRAALTVGPGMDMPIMHDGDRYELVRDIGSGNFGVARLMRNRADGQLVAVKYIERGEKIDENVQREIIN HRSLRHPNIIRFKEVILTPTHLAIVMEYASGGELFERICNAGRFSEDEARFFFQQLISGVSYCHSMQVCH RDLKLENTLLDGSTAPRLKICDFGYSKSSVLHSQPKSTVGTPAYIAPEVLLKKEYDGKVADVWSCGVTLY VMLVGAYPFEDPDEPKNFRKTIQRILGVQYSIPDYVHISPECQNLVSRIFVADPATRITIPEIRNHPWFL KNLPADLMDDSTMSKQYEEPEQPMQSMDEIMQILAEATIPAAGPHGLNQFLNDGLDLDDDMDDLDSDTDL DLESSGEIVYAI
ZmSnRK2.10	MDKYEAVRDIGSGNFGVARLMRNRETRELVAVKLIERGHRIDENVYREIVNHRSLRHPNIIQFIEVILTP THLAIVMEYAAGGELFDRIVDRGRFSEDETRYFFQQLICGVSYCHHMQICHRDLKLENVLLDGSPAPRLK ICDFGYSKSSVLHSRPKSAVGTPAYIAPEVLSRREYDGKLADVWSCGVTLFVMLVGAYPFEDQDDPKNIR KTIQRIAAIQYNIPDNIRISDDCRQLISRIFVSNPLRRITMREIKSHPWFLKNLPRELTEAVQLSYFRRD NSVSAFSDQTTEEIMKIVKEARTLPKSSRSGYGYSEECSDEEEKEVESEPKEEEEEAECDKTVREVRESG ELDMTSLHI
