# Supplementary material for: Identification and expression analysis of the CqSnRK2 gene family and a functional study of the CqSnRK2.12 gene in quinoa (Chenopodium quinoa Willd.)
Source: BMC Genomics. 2022 May 24;23:397. doi: 10.1186/s12864-022-08626-1 (PMC9131629; doi:10.1186/s12864-022-08626-1)
Supplement: Supplementary file 4 — Additional file 4: Table S2. Amino acid sequence information of 13 SnRK2 genes. [file 12864_2022_8626_MOESM4_ESM.xlsx]

## Sheet: Sheet1
Table S2 GFF annotation information of 13 SnRK2 genes
Chr07	maker	gene	68483731	68490630	.	-	.	ID=AUR62001966;Name=AUR62001966;Alias=maker-C_Quinoa_Scaffold_4480-augustus-gene-8.6;Dbxref=InterPro:IPR000719,Pfam:PF00069;Note=Similar to SRK2I: Serine/threonine-protein kinase SRK2I (Arabidopsis thaliana);Ontology_term=GO:0004672,GO:0005524,GO:0006468;
Chr07	maker	mRNA	68483731	68490630	.	-	.	ID=AUR62001966-RA;Parent=AUR62001966;Name=AUR62001966-RA;Alias=maker-C_Quinoa_Scaffold_4480-augustus-gene-8.6-mRNA-1;Dbxref=InterPro:IPR000719,Pfam:PF00069;Note=Similar to SRK2I: Serine/threonine-protein kinase SRK2I (Arabidopsis thaliana);Ontology_term=GO:0004672,GO:0005524,GO:0006468;_AED=0.40;_QI=0|0.75|0.66|1|1|1|9|1033|401;_eAED=0.41;
Chr07	maker	exon	68490467	68490630	.	-	.	ID=AUR62001966-RA:exon:426;Parent=AUR62001966-RA;
Chr07	maker	exon	68488373	68488505	.	-	.	ID=AUR62001966-RA:exon:427;Parent=AUR62001966-RA;
Chr07	maker	exon	68488193	68488294	.	-	.	ID=AUR62001966-RA:exon:428;Parent=AUR62001966-RA;
Chr07	maker	exon	68488058	68488111	.	-	.	ID=AUR62001966-RA:exon:429;Parent=AUR62001966-RA;
Chr07	maker	exon	68487829	68487921	.	-	.	ID=AUR62001966-RA:exon:430;Parent=AUR62001966-RA;
Chr07	maker	exon	68487477	68487647	.	-	.	ID=AUR62001966-RA:exon:431;Parent=AUR62001966-RA;
Chr07	maker	exon	68485434	68485538	.	-	.	ID=AUR62001966-RA:exon:432;Parent=AUR62001966-RA;
Chr07	maker	exon	68485243	68485341	.	-	.	ID=AUR62001966-RA:exon:433;Parent=AUR62001966-RA;
Chr07	maker	exon	68483731	68485048	.	-	.	ID=AUR62001966-RA:exon:434;Parent=AUR62001966-RA;
Chr07	maker	CDS	68490467	68490630	.	-	0	ID=AUR62001966-RA:cds;Parent=AUR62001966-RA;
Chr07	maker	CDS	68488373	68488505	.	-	1	ID=AUR62001966-RA:cds;Parent=AUR62001966-RA;
Chr07	maker	CDS	68488193	68488294	.	-	0	ID=AUR62001966-RA:cds;Parent=AUR62001966-RA;
Chr07	maker	CDS	68488058	68488111	.	-	0	ID=AUR62001966-RA:cds;Parent=AUR62001966-RA;
Chr07	maker	CDS	68487829	68487921	.	-	0	ID=AUR62001966-RA:cds;Parent=AUR62001966-RA;
Chr07	maker	CDS	68487477	68487647	.	-	0	ID=AUR62001966-RA:cds;Parent=AUR62001966-RA;
Chr07	maker	CDS	68485434	68485538	.	-	0	ID=AUR62001966-RA:cds;Parent=AUR62001966-RA;
Chr07	maker	CDS	68485243	68485341	.	-	0	ID=AUR62001966-RA:cds;Parent=AUR62001966-RA;
Chr07	maker	CDS	68484764	68485048	.	-	0	ID=AUR62001966-RA:cds;Parent=AUR62001966-RA;
Chr07	maker	three_prime_UTR	68483731	68484763	.	-	.	ID=AUR62001966-RA:three_prime_utr;Parent=AUR62001966-RA;
Chr06	maker	gene	10243899	10247096	.	+	.	ID=AUR62003254;Name=AUR62003254;Alias=maker-C_Quinoa_Scaffold_1000-augustus-gene-217.23;Dbxref=InterPro:IPR000719,Pfam:PF00069;Note=Similar to SAPK1: Serine/threonine-protein kinase SAPK1 (Oryza sativa subsp. japonica);Ontology_term=GO:0004672,GO:0005524,GO:0006468;
Chr06	maker	mRNA	10243899	10247096	.	+	.	ID=AUR62003254-RA;Parent=AUR62003254;Name=AUR62003254-RA;Alias=maker-C_Quinoa_Scaffold_1000-augustus-gene-217.23-mRNA-1;Dbxref=InterPro:IPR000719,Pfam:PF00069;Note=Similar to SAPK1: Serine/threonine-protein kinase SAPK1 (Oryza sativa subsp. japonica);Ontology_term=GO:0004672,GO:0005524,GO:0006468;_AED=0.15;_QI=140|0.85|1|1|0.42|0.5|8|297|297;_eAED=0.15;
Chr06	maker	exon	10246500	10247096	.	+	.	ID=AUR62003254-RA:exon:3447;Parent=AUR62003254-RA;
Chr06	maker	exon	10246077	10246175	.	+	.	ID=AUR62003254-RA:exon:3446;Parent=AUR62003254-RA;
Chr06	maker	exon	10245853	10245957	.	+	.	ID=AUR62003254-RA:exon:3445;Parent=AUR62003254-RA;
Chr06	maker	exon	10245630	10245722	.	+	.	ID=AUR62003254-RA:exon:3444;Parent=AUR62003254-RA;
Chr06	maker	exon	10244889	10244990	.	+	.	ID=AUR62003254-RA:exon:3443;Parent=AUR62003254-RA;
Chr06	maker	exon	10244469	10244543	.	+	.	ID=AUR62003254-RA:exon:3442;Parent=AUR62003254-RA;
Chr06	maker	exon	10244138	10244277	.	+	.	ID=AUR62003254-RA:exon:3441;Parent=AUR62003254-RA;
Chr06	maker	exon	10243899	10244018	.	+	.	ID=AUR62003254-RA:exon:3440;Parent=AUR62003254-RA;
Chr06	maker	five_prime_UTR	10243899	10244018	.	+	.	ID=AUR62003254-RA:five_prime_utr;Parent=AUR62003254-RA;
Chr06	maker	five_prime_UTR	10244138	10244157	.	+	.	ID=AUR62003254-RA:five_prime_utr;Parent=AUR62003254-RA;
Chr06	maker	CDS	10244158	10244277	.	+	0	ID=AUR62003254-RA:cds;Parent=AUR62003254-RA;
Chr06	maker	CDS	10244469	10244543	.	+	0	ID=AUR62003254-RA:cds;Parent=AUR62003254-RA;
Chr06	maker	CDS	10244889	10244990	.	+	0	ID=AUR62003254-RA:cds;Parent=AUR62003254-RA;
Chr06	maker	CDS	10245630	10245722	.	+	0	ID=AUR62003254-RA:cds;Parent=AUR62003254-RA;
Chr06	maker	CDS	10245853	10245957	.	+	0	ID=AUR62003254-RA:cds;Parent=AUR62003254-RA;
Chr06	maker	CDS	10246077	10246175	.	+	0	ID=AUR62003254-RA:cds;Parent=AUR62003254-RA;
Chr06	maker	CDS	10246500	10246799	.	+	0	ID=AUR62003254-RA:cds;Parent=AUR62003254-RA;
Chr06	maker	three_prime_UTR	10246800	10247096	.	+	.	ID=AUR62003254-RA:three_prime_utr;Parent=AUR62003254-RA;
Chr09	maker	gene	6709923	6715782	.	-	.	ID=AUR62003840;Name=AUR62003840;Alias=maker-C_Quinoa_Scaffold_2370-augustus-gene-51.15;Dbxref=InterPro:IPR000719,Pfam:PF00069;Note=Similar to SRK2E: Serine/threonine-protein kinase SRK2E (Arabidopsis thaliana);Ontology_term=GO:0004672,GO:0005524,GO:0006468;
Chr09	maker	mRNA	6709923	6715782	.	-	.	ID=AUR62003840-RA;Parent=AUR62003840;Name=AUR62003840-RA;Alias=maker-C_Quinoa_Scaffold_2370-augustus-gene-51.15-mRNA-1;Dbxref=InterPro:IPR000719,Pfam:PF00069;Note=Similar to SRK2E: Serine/threonine-protein kinase SRK2E (Arabidopsis thaliana);Ontology_term=GO:0004672,GO:0005524,GO:0006468;_AED=0.43;_QI=237|0.77|0.7|1|1|1|10|156|323;_eAED=0.50;
Chr09	maker	exon	6709923	6710363	.	-	.	ID=AUR62003840-RA:exon:2706;Parent=AUR62003840-RA;
Chr09	maker	exon	6710559	6710657	.	-	.	ID=AUR62003840-RA:exon:2705;Parent=AUR62003840-RA;
Chr09	maker	exon	6710745	6710849	.	-	.	ID=AUR62003840-RA:exon:2704;Parent=AUR62003840-RA;
Chr09	maker	exon	6712723	6712815	.	-	.	ID=AUR62003840-RA:exon:2703;Parent=AUR62003840-RA;
Chr09	maker	exon	6713070	6713162	.	-	.	ID=AUR62003840-RA:exon:2702;Parent=AUR62003840-RA;
Chr09	maker	exon	6713297	6713350	.	-	.	ID=AUR62003840-RA:exon:2701;Parent=AUR62003840-RA;
Chr09	maker	exon	6713431	6713532	.	-	.	ID=AUR62003840-RA:exon:2700;Parent=AUR62003840-RA;
Chr09	maker	exon	6713622	6713785	.	-	.	ID=AUR62003840-RA:exon:2699;Parent=AUR62003840-RA;
Chr09	maker	exon	6714115	6714164	.	-	.	ID=AUR62003840-RA:exon:2698;Parent=AUR62003840-RA;
Chr09	maker	exon	6715619	6715782	.	-	.	ID=AUR62003840-RA:exon:2697;Parent=AUR62003840-RA;
Chr09	maker	five_prime_UTR	6715619	6715782	.	-	.	ID=AUR62003840-RA:five_prime_utr;Parent=AUR62003840-RA;
Chr09	maker	five_prime_UTR	6714115	6714164	.	-	.	ID=AUR62003840-RA:five_prime_utr;Parent=AUR62003840-RA;
Chr09	maker	five_prime_UTR	6713763	6713785	.	-	.	ID=AUR62003840-RA:five_prime_utr;Parent=AUR62003840-RA;
Chr09	maker	CDS	6713622	6713762	.	-	0	ID=AUR62003840-RA:cds;Parent=AUR62003840-RA;
Chr09	maker	CDS	6713431	6713532	.	-	0	ID=AUR62003840-RA:cds;Parent=AUR62003840-RA;
Chr09	maker	CDS	6713297	6713350	.	-	0	ID=AUR62003840-RA:cds;Parent=AUR62003840-RA;
Chr09	maker	CDS	6713070	6713162	.	-	0	ID=AUR62003840-RA:cds;Parent=AUR62003840-RA;
Chr09	maker	CDS	6712723	6712815	.	-	0	ID=AUR62003840-RA:cds;Parent=AUR62003840-RA;
Chr09	maker	CDS	6710745	6710849	.	-	0	ID=AUR62003840-RA:cds;Parent=AUR62003840-RA;
Chr09	maker	CDS	6710559	6710657	.	-	0	ID=AUR62003840-RA:cds;Parent=AUR62003840-RA;
Chr09	maker	CDS	6710079	6710363	.	-	0	ID=AUR62003840-RA:cds;Parent=AUR62003840-RA;
Chr09	maker	three_prime_UTR	6709923	6710078	.	-	.	ID=AUR62003840-RA:three_prime_utr;Parent=AUR62003840-RA;
Chr05	maker	gene	63947896	63958193	.	+	.	ID=AUR62004814;Name=AUR62004814;Alias=maker-C_Quinoa_Scaffold_3820-augustus-gene-32.1;Dbxref=InterPro:IPR000719,Pfam:PF00069;Note=Similar to SRK2B: Serine/threonine-protein kinase SRK2B (Arabidopsis thaliana);Ontology_term=GO:0004672,GO:0005524,GO:0006468;
Chr05	maker	mRNA	63947896	63958193	.	+	.	ID=AUR62004814-RA;Parent=AUR62004814;Name=AUR62004814-RA;Alias=maker-C_Quinoa_Scaffold_3820-augustus-gene-32.1-mRNA-1;Dbxref=InterPro:IPR000719,Pfam:PF00069;Note=Similar to SRK2B: Serine/threonine-protein kinase SRK2B (Arabidopsis thaliana);Ontology_term=GO:0004672,GO:0005524,GO:0006468;_AED=0.49;_QI=0|0.88|0.7|0.9|1|1|10|0|345;_eAED=0.49;
Chr05	maker	exon	63947896	63948015	.	+	.	ID=AUR62004814-RA:exon:528;Parent=AUR62004814-RA;
Chr05	maker	exon	63948175	63948249	.	+	.	ID=AUR62004814-RA:exon:529;Parent=AUR62004814-RA;
Chr05	maker	exon	63948426	63948527	.	+	.	ID=AUR62004814-RA:exon:530;Parent=AUR62004814-RA;
Chr05	maker	exon	63951754	63951807	.	+	.	ID=AUR62004814-RA:exon:531;Parent=AUR62004814-RA;
Chr05	maker	exon	63951899	63951991	.	+	.	ID=AUR62004814-RA:exon:532;Parent=AUR62004814-RA;
Chr05	maker	exon	63952148	63952240	.	+	.	ID=AUR62004814-RA:exon:533;Parent=AUR62004814-RA;
Chr05	maker	exon	63955166	63955270	.	+	.	ID=AUR62004814-RA:exon:534;Parent=AUR62004814-RA;
Chr05	maker	exon	63955372	63955470	.	+	.	ID=AUR62004814-RA:exon:535;Parent=AUR62004814-RA;
Chr05	maker	exon	63956730	63956855	.	+	.	ID=AUR62004814-RA:exon:536;Parent=AUR62004814-RA;
Chr05	maker	exon	63958023	63958193	.	+	.	ID=AUR62004814-RA:exon:537;Parent=AUR62004814-RA;
Chr05	maker	CDS	63947896	63948015	.	+	0	ID=AUR62004814-RA:cds;Parent=AUR62004814-RA;
Chr05	maker	CDS	63948175	63948249	.	+	0	ID=AUR62004814-RA:cds;Parent=AUR62004814-RA;
Chr05	maker	CDS	63948426	63948527	.	+	0	ID=AUR62004814-RA:cds;Parent=AUR62004814-RA;
Chr05	maker	CDS	63951754	63951807	.	+	0	ID=AUR62004814-RA:cds;Parent=AUR62004814-RA;
Chr05	maker	CDS	63951899	63951991	.	+	0	ID=AUR62004814-RA:cds;Parent=AUR62004814-RA;
Chr05	maker	CDS	63952148	63952240	.	+	0	ID=AUR62004814-RA:cds;Parent=AUR62004814-RA;
Chr05	maker	CDS	63955166	63955270	.	+	0	ID=AUR62004814-RA:cds;Parent=AUR62004814-RA;
Chr05	maker	CDS	63955372	63955470	.	+	0	ID=AUR62004814-RA:cds;Parent=AUR62004814-RA;
Chr05	maker	CDS	63956730	63956855	.	+	0	ID=AUR62004814-RA:cds;Parent=AUR62004814-RA;
Chr05	maker	CDS	63958023	63958193	.	+	0	ID=AUR62004814-RA:cds;Parent=AUR62004814-RA;
Chr05	maker	gene	63962557	63965970	.	+	.	ID=AUR62004815;Name=AUR62004815;Alias=maker-C_Quinoa_Scaffold_3820-augustus-gene-32.2;Dbxref=InterPro:IPR000719,Pfam:PF00069;Note=Protein of unknown function;Ontology_term=GO:0004672,GO:0005524,GO:0006468;
Chr05	maker	mRNA	63962557	63965970	.	+	.	ID=AUR62004815-RA;Parent=AUR62004815;Name=AUR62004815-RA;Alias=maker-C_Quinoa_Scaffold_3820-augustus-gene-32.2-mRNA-1;Dbxref=InterPro:IPR000719,Pfam:PF00069;Note=Protein of unknown function;Ontology_term=GO:0004672,GO:0005524,GO:0006468;_AED=0.27;_QI=257|0.66|1|1|0.66|1|4|1494|133;_eAED=0.27;
Chr05	maker	exon	63962557	63962933	.	+	.	ID=AUR62004815-RA:exon:524;Parent=AUR62004815-RA;
Chr05	maker	exon	63963039	63963113	.	+	.	ID=AUR62004815-RA:exon:525;Parent=AUR62004815-RA;
Chr05	maker	exon	63963288	63963389	.	+	.	ID=AUR62004815-RA:exon:526;Parent=AUR62004815-RA;
Chr05	maker	exon	63964372	63965970	.	+	.	ID=AUR62004815-RA:exon:527;Parent=AUR62004815-RA;
Chr05	maker	five_prime_UTR	63962557	63962813	.	+	.	ID=AUR62004815-RA:five_prime_utr;Parent=AUR62004815-RA;
Chr05	maker	CDS	63962814	63962933	.	+	0	ID=AUR62004815-RA:cds;Parent=AUR62004815-RA;
Chr05	maker	CDS	63963039	63963113	.	+	0	ID=AUR62004815-RA:cds;Parent=AUR62004815-RA;
Chr05	maker	CDS	63963288	63963389	.	+	0	ID=AUR62004815-RA:cds;Parent=AUR62004815-RA;
Chr05	maker	CDS	63964372	63964476	.	+	0	ID=AUR62004815-RA:cds;Parent=AUR62004815-RA;
Chr05	maker	three_prime_UTR	63964477	63965970	.	+	.	ID=AUR62004815-RA:three_prime_utr;Parent=AUR62004815-RA;
Chr13	maker	gene	3961212	3964207	.	+	.	ID=AUR62007175;Name=AUR62007175;Alias=maker-C_Quinoa_Scaffold_1971-augustus-gene-23.3;Dbxref=InterPro:IPR000719,Pfam:PF00069;Note=Similar to SAPK3: Serine/threonine-protein kinase SAPK3 (Oryza sativa subsp. japonica);Ontology_term=GO:0004672,GO:0005524,GO:0006468;
Chr13	maker	mRNA	3961212	3964207	.	+	.	ID=AUR62007175-RA;Parent=AUR62007175;Name=AUR62007175-RA;Alias=maker-C_Quinoa_Scaffold_1971-augustus-gene-23.3-mRNA-1;Dbxref=InterPro:IPR000719,Pfam:PF00069;Note=Similar to SAPK3: Serine/threonine-protein kinase SAPK3 (Oryza sativa subsp. japonica);Ontology_term=GO:0004672,GO:0005524,GO:0006468;_AED=0.07;_QI=192|1|1|1|1|1|9|435|341;_eAED=0.07;
Chr13	maker	exon	3963488	3964207	.	+	.	ID=AUR62007175-RA:exon:974;Parent=AUR62007175-RA;
Chr13	maker	exon	3963259	3963357	.	+	.	ID=AUR62007175-RA:exon:973;Parent=AUR62007175-RA;
Chr13	maker	exon	3963060	3963164	.	+	.	ID=AUR62007175-RA:exon:972;Parent=AUR62007175-RA;
Chr13	maker	exon	3962885	3962977	.	+	.	ID=AUR62007175-RA:exon:971;Parent=AUR62007175-RA;
Chr13	maker	exon	3962693	3962785	.	+	.	ID=AUR62007175-RA:exon:970;Parent=AUR62007175-RA;
Chr13	maker	exon	3962536	3962589	.	+	.	ID=AUR62007175-RA:exon:969;Parent=AUR62007175-RA;
Chr13	maker	exon	3962296	3962397	.	+	.	ID=AUR62007175-RA:exon:968;Parent=AUR62007175-RA;
Chr13	maker	exon	3962018	3962092	.	+	.	ID=AUR62007175-RA:exon:967;Parent=AUR62007175-RA;
Chr13	maker	exon	3961212	3961523	.	+	.	ID=AUR62007175-RA:exon:966;Parent=AUR62007175-RA;
Chr13	maker	five_prime_UTR	3961212	3961403	.	+	.	ID=AUR62007175-RA:five_prime_utr;Parent=AUR62007175-RA;
Chr13	maker	CDS	3961404	3961523	.	+	0	ID=AUR62007175-RA:cds;Parent=AUR62007175-RA;
Chr13	maker	CDS	3962018	3962092	.	+	0	ID=AUR62007175-RA:cds;Parent=AUR62007175-RA;
Chr13	maker	CDS	3962296	3962397	.	+	0	ID=AUR62007175-RA:cds;Parent=AUR62007175-RA;
Chr13	maker	CDS	3962536	3962589	.	+	0	ID=AUR62007175-RA:cds;Parent=AUR62007175-RA;
Chr13	maker	CDS	3962693	3962785	.	+	0	ID=AUR62007175-RA:cds;Parent=AUR62007175-RA;
Chr13	maker	CDS	3962885	3962977	.	+	0	ID=AUR62007175-RA:cds;Parent=AUR62007175-RA;
Chr13	maker	CDS	3963060	3963164	.	+	0	ID=AUR62007175-RA:cds;Parent=AUR62007175-RA;
Chr13	maker	CDS	3963259	3963357	.	+	0	ID=AUR62007175-RA:cds;Parent=AUR62007175-RA;
Chr13	maker	CDS	3963488	3963772	.	+	0	ID=AUR62007175-RA:cds;Parent=AUR62007175-RA;
Chr13	maker	three_prime_UTR	3963773	3964207	.	+	.	ID=AUR62007175-RA:three_prime_utr;Parent=AUR62007175-RA;
Chr15	maker	gene	10450210	10453732	.	-	.	ID=AUR62011423;Name=AUR62011423;Alias=maker-C_Quinoa_Scaffold_3333-augustus-gene-15.19;Dbxref=InterPro:IPR000719,Pfam:PF00069;Note=Similar to SRK2E: Serine/threonine-protein kinase SRK2E (Arabidopsis thaliana);Ontology_term=GO:0004672,GO:0005524,GO:0006468;
Chr15	maker	mRNA	10450210	10453732	.	-	.	ID=AUR62011423-RA;Parent=AUR62011423;Name=AUR62011423-RA;Alias=maker-C_Quinoa_Scaffold_3333-augustus-gene-15.19-mRNA-1;Dbxref=InterPro:IPR000719,Pfam:PF00069;Note=Similar to SRK2E: Serine/threonine-protein kinase SRK2E (Arabidopsis thaliana);Ontology_term=GO:0004672,GO:0005524,GO:0006468;_AED=0.13;_QI=28|0.87|0.77|1|1|1|9|390|347;_eAED=0.13;
Chr15	maker	exon	10450210	10450893	.	-	.	ID=AUR62011423-RA:exon:866;Parent=AUR62011423-RA;
Chr15	maker	exon	10451465	10451563	.	-	.	ID=AUR62011423-RA:exon:865;Parent=AUR62011423-RA;
Chr15	maker	exon	10451646	10451750	.	-	.	ID=AUR62011423-RA:exon:864;Parent=AUR62011423-RA;
Chr15	maker	exon	10452067	10452159	.	-	.	ID=AUR62011423-RA:exon:863;Parent=AUR62011423-RA;
Chr15	maker	exon	10452342	10452434	.	-	.	ID=AUR62011423-RA:exon:862;Parent=AUR62011423-RA;
Chr15	maker	exon	10452535	10452588	.	-	.	ID=AUR62011423-RA:exon:861;Parent=AUR62011423-RA;
Chr15	maker	exon	10452694	10452795	.	-	.	ID=AUR62011423-RA:exon:860;Parent=AUR62011423-RA;
Chr15	maker	exon	10452891	10452965	.	-	.	ID=AUR62011423-RA:exon:859;Parent=AUR62011423-RA;
Chr15	maker	exon	10453576	10453732	.	-	.	ID=AUR62011423-RA:exon:858;Parent=AUR62011423-RA;
Chr15	maker	five_prime_UTR	10453705	10453732	.	-	.	ID=AUR62011423-RA:five_prime_utr;Parent=AUR62011423-RA;
Chr15	maker	CDS	10453576	10453704	.	-	0	ID=AUR62011423-RA:cds;Parent=AUR62011423-RA;
Chr15	maker	CDS	10452891	10452965	.	-	0	ID=AUR62011423-RA:cds;Parent=AUR62011423-RA;
Chr15	maker	CDS	10452694	10452795	.	-	0	ID=AUR62011423-RA:cds;Parent=AUR62011423-RA;
Chr15	maker	CDS	10452535	10452588	.	-	0	ID=AUR62011423-RA:cds;Parent=AUR62011423-RA;
Chr15	maker	CDS	10452342	10452434	.	-	0	ID=AUR62011423-RA:cds;Parent=AUR62011423-RA;
Chr15	maker	CDS	10452067	10452159	.	-	0	ID=AUR62011423-RA:cds;Parent=AUR62011423-RA;
Chr15	maker	CDS	10451646	10451750	.	-	0	ID=AUR62011423-RA:cds;Parent=AUR62011423-RA;
Chr15	maker	CDS	10451465	10451563	.	-	0	ID=AUR62011423-RA:cds;Parent=AUR62011423-RA;
Chr15	maker	CDS	10450600	10450893	.	-	0	ID=AUR62011423-RA:cds;Parent=AUR62011423-RA;
Chr15	maker	three_prime_UTR	10450210	10450599	.	-	.	ID=AUR62011423-RA:three_prime_utr;Parent=AUR62011423-RA;
Chr17	maker	gene	73304971	73308415	.	+	.	ID=AUR62016637;Name=AUR62016637;Alias=maker-C_Quinoa_Scaffold_3670-augustus-gene-6.0;Dbxref=InterPro:IPR000719,Pfam:PF00069;Note=Similar to SRK2E: Serine/threonine-protein kinase SRK2E (Arabidopsis thaliana);Ontology_term=GO:0004672,GO:0005524,GO:0006468;
Chr17	maker	mRNA	73304971	73308415	.	+	.	ID=AUR62016637-RA;Parent=AUR62016637;Name=AUR62016637-RA;Alias=maker-C_Quinoa_Scaffold_3670-augustus-gene-6.0-mRNA-1;Dbxref=InterPro:IPR000719,Pfam:PF00069;Note=Similar to SRK2E: Serine/threonine-protein kinase SRK2E (Arabidopsis thaliana);Ontology_term=GO:0004672,GO:0005524,GO:0006468;_AED=0.10;_QI=0|1|0.88|1|1|1|9|280|347;_eAED=0.10;
Chr17	maker	exon	73304971	73305099	.	+	.	ID=AUR62016637-RA:exon:334;Parent=AUR62016637-RA;
Chr17	maker	exon	73305813	73305887	.	+	.	ID=AUR62016637-RA:exon:335;Parent=AUR62016637-RA;
Chr17	maker	exon	73305983	73306084	.	+	.	ID=AUR62016637-RA:exon:336;Parent=AUR62016637-RA;
Chr17	maker	exon	73306169	73306222	.	+	.	ID=AUR62016637-RA:exon:337;Parent=AUR62016637-RA;
Chr17	maker	exon	73306322	73306414	.	+	.	ID=AUR62016637-RA:exon:338;Parent=AUR62016637-RA;
Chr17	maker	exon	73306582	73306674	.	+	.	ID=AUR62016637-RA:exon:339;Parent=AUR62016637-RA;
Chr17	maker	exon	73306987	73307091	.	+	.	ID=AUR62016637-RA:exon:340;Parent=AUR62016637-RA;
Chr17	maker	exon	73307174	73307272	.	+	.	ID=AUR62016637-RA:exon:341;Parent=AUR62016637-RA;
Chr17	maker	exon	73307842	73308415	.	+	.	ID=AUR62016637-RA:exon:342;Parent=AUR62016637-RA;
Chr17	maker	CDS	73304971	73305099	.	+	0	ID=AUR62016637-RA:cds;Parent=AUR62016637-RA;
Chr17	maker	CDS	73305813	73305887	.	+	0	ID=AUR62016637-RA:cds;Parent=AUR62016637-RA;
Chr17	maker	CDS	73305983	73306084	.	+	0	ID=AUR62016637-RA:cds;Parent=AUR62016637-RA;
Chr17	maker	CDS	73306169	73306222	.	+	0	ID=AUR62016637-RA:cds;Parent=AUR62016637-RA;
Chr17	maker	CDS	73306322	73306414	.	+	0	ID=AUR62016637-RA:cds;Parent=AUR62016637-RA;
Chr17	maker	CDS	73306582	73306674	.	+	0	ID=AUR62016637-RA:cds;Parent=AUR62016637-RA;
Chr17	maker	CDS	73306987	73307091	.	+	0	ID=AUR62016637-RA:cds;Parent=AUR62016637-RA;
Chr17	maker	CDS	73307174	73307272	.	+	0	ID=AUR62016637-RA:cds;Parent=AUR62016637-RA;
Chr17	maker	CDS	73307842	73308135	.	+	0	ID=AUR62016637-RA:cds;Parent=AUR62016637-RA;
Chr17	maker	three_prime_UTR	73308136	73308415	.	+	.	ID=AUR62016637-RA:three_prime_utr;Parent=AUR62016637-RA;
Chr16	maker	gene	74570370	74572917	.	-	.	ID=AUR62018830;Name=AUR62018830;Alias=maker-C_Quinoa_Scaffold_1817-augustus-gene-25.2;Dbxref=InterPro:IPR000719,Pfam:PF00069;Note=Similar to SAPK3: Serine/threonine-protein kinase SAPK3 (Oryza sativa subsp. japonica);Ontology_term=GO:0004672,GO:0005524,GO:0006468;
Chr16	maker	mRNA	74570370	74572917	.	-	.	ID=AUR62018830-RA;Parent=AUR62018830;Name=AUR62018830-RA;Alias=maker-C_Quinoa_Scaffold_1817-augustus-gene-25.2-mRNA-1;Dbxref=InterPro:IPR000719,Pfam:PF00069;Note=Similar to SAPK3: Serine/threonine-protein kinase SAPK3 (Oryza sativa subsp. japonica);Ontology_term=GO:0004672,GO:0005524,GO:0006468;_AED=0.16;_QI=104|1|1|1|1|1|9|93|341;_eAED=0.16;
Chr16	maker	exon	74572694	74572917	.	-	.	ID=AUR62018830-RA:exon:1222;Parent=AUR62018830-RA;
Chr16	maker	exon	74572081	74572155	.	-	.	ID=AUR62018830-RA:exon:1223;Parent=AUR62018830-RA;
Chr16	maker	exon	74571842	74571943	.	-	.	ID=AUR62018830-RA:exon:1224;Parent=AUR62018830-RA;
Chr16	maker	exon	74571650	74571703	.	-	.	ID=AUR62018830-RA:exon:1225;Parent=AUR62018830-RA;
Chr16	maker	exon	74571454	74571546	.	-	.	ID=AUR62018830-RA:exon:1226;Parent=AUR62018830-RA;
Chr16	maker	exon	74571262	74571354	.	-	.	ID=AUR62018830-RA:exon:1227;Parent=AUR62018830-RA;
Chr16	maker	exon	74571064	74571168	.	-	.	ID=AUR62018830-RA:exon:1228;Parent=AUR62018830-RA;
Chr16	maker	exon	74570872	74570970	.	-	.	ID=AUR62018830-RA:exon:1229;Parent=AUR62018830-RA;
Chr16	maker	exon	74570370	74570747	.	-	.	ID=AUR62018830-RA:exon:1230;Parent=AUR62018830-RA;
Chr16	maker	five_prime_UTR	74572814	74572917	.	-	.	ID=AUR62018830-RA:five_prime_utr;Parent=AUR62018830-RA;
Chr16	maker	CDS	74572694	74572813	.	-	0	ID=AUR62018830-RA:cds;Parent=AUR62018830-RA;
Chr16	maker	CDS	74572081	74572155	.	-	0	ID=AUR62018830-RA:cds;Parent=AUR62018830-RA;
Chr16	maker	CDS	74571842	74571943	.	-	0	ID=AUR62018830-RA:cds;Parent=AUR62018830-RA;
Chr16	maker	CDS	74571650	74571703	.	-	0	ID=AUR62018830-RA:cds;Parent=AUR62018830-RA;
Chr16	maker	CDS	74571454	74571546	.	-	0	ID=AUR62018830-RA:cds;Parent=AUR62018830-RA;
Chr16	maker	CDS	74571262	74571354	.	-	0	ID=AUR62018830-RA:cds;Parent=AUR62018830-RA;
Chr16	maker	CDS	74571064	74571168	.	-	0	ID=AUR62018830-RA:cds;Parent=AUR62018830-RA;
Chr16	maker	CDS	74570872	74570970	.	-	0	ID=AUR62018830-RA:cds;Parent=AUR62018830-RA;
Chr16	maker	CDS	74570463	74570747	.	-	0	ID=AUR62018830-RA:cds;Parent=AUR62018830-RA;
Chr16	maker	three_prime_UTR	74570370	74570462	.	-	.	ID=AUR62018830-RA:three_prime_utr;Parent=AUR62018830-RA;
Chr10	maker	gene	11006365	11010193	.	+	.	ID=AUR62018955;Name=AUR62018955;Alias=maker-C_Quinoa_Scaffold_3876-augustus-gene-9.6;Dbxref=InterPro:IPR000719,Pfam:PF00069;Note=Similar to SAPK2: Serine/threonine-protein kinase SAPK2 (Oryza sativa subsp. indica);Ontology_term=GO:0004672,GO:0005524,GO:0006468;
Chr10	maker	mRNA	11006365	11010193	.	+	.	ID=AUR62018955-RA;Parent=AUR62018955;Name=AUR62018955-RA;Alias=maker-C_Quinoa_Scaffold_3876-augustus-gene-9.6-mRNA-1;Dbxref=InterPro:IPR000719,Pfam:PF00069;Note=Similar to SAPK2: Serine/threonine-protein kinase SAPK2 (Oryza sativa subsp. indica);Ontology_term=GO:0004672,GO:0005524,GO:0006468;_AED=0.38;_QI=0|0.5|0.71|0.85|0.66|0.85|7|0|215;_eAED=0.38;
Chr10	maker	exon	11006365	11006457	.	+	.	ID=AUR62018955-RA:exon:271;Parent=AUR62018955-RA;
Chr10	maker	exon	11007794	11007895	.	+	.	ID=AUR62018955-RA:exon:270;Parent=AUR62018955-RA;
Chr10	maker	exon	11008387	11008479	.	+	.	ID=AUR62018955-RA:exon:269;Parent=AUR62018955-RA;
Chr10	maker	exon	11008615	11008707	.	+	.	ID=AUR62018955-RA:exon:268;Parent=AUR62018955-RA;
Chr10	maker	exon	11008813	11008917	.	+	.	ID=AUR62018955-RA:exon:267;Parent=AUR62018955-RA;
Chr10	maker	exon	11009018	11009116	.	+	.	ID=AUR62018955-RA:exon:266;Parent=AUR62018955-RA;
Chr10	maker	exon	11010134	11010193	.	+	.	ID=AUR62018955-RA:exon:265;Parent=AUR62018955-RA;
Chr10	maker	CDS	11006365	11006457	.	+	0	ID=AUR62018955-RA:cds;Parent=AUR62018955-RA;
Chr10	maker	CDS	11007794	11007895	.	+	0	ID=AUR62018955-RA:cds;Parent=AUR62018955-RA;
Chr10	maker	CDS	11008387	11008479	.	+	0	ID=AUR62018955-RA:cds;Parent=AUR62018955-RA;
Chr10	maker	CDS	11008615	11008707	.	+	0	ID=AUR62018955-RA:cds;Parent=AUR62018955-RA;
Chr10	maker	CDS	11008813	11008917	.	+	0	ID=AUR62018955-RA:cds;Parent=AUR62018955-RA;
Chr10	maker	CDS	11009018	11009116	.	+	0	ID=AUR62018955-RA:cds;Parent=AUR62018955-RA;
Chr10	maker	CDS	11010134	11010193	.	+	0	ID=AUR62018955-RA:cds;Parent=AUR62018955-RA;
Chr14	maker	gene	776917	779901	.	+	.	ID=AUR62027216;Name=AUR62027216;Alias=augustus-C_Quinoa_Scaffold_2924-processed-gene-7.16;Dbxref=InterPro:IPR000719,Pfam:PF00069;Note=Similar to SAPK1: Serine/threonine-protein kinase SAPK1 (Oryza sativa subsp. japonica);Ontology_term=GO:0004672,GO:0005524,GO:0006468;
Chr14	maker	mRNA	776917	779901	.	+	.	ID=AUR62027216-RA;Parent=AUR62027216;Name=AUR62027216-RA;Alias=augustus-C_Quinoa_Scaffold_2924-processed-gene-7.16-mRNA-1;Dbxref=InterPro:IPR000719,Pfam:PF00069;Note=Similar to SAPK1: Serine/threonine-protein kinase SAPK1 (Oryza sativa subsp. japonica);Ontology_term=GO:0004672,GO:0005524,GO:0006468;_AED=0.15;_QI=134|0.88|1|1|0.55|0.4|10|212|316;_eAED=0.15;
Chr14	maker	exon	776917	777031	.	+	.	ID=AUR62027216-RA:exon:349;Parent=AUR62027216-RA;
Chr14	maker	exon	777152	777290	.	+	.	ID=AUR62027216-RA:exon:350;Parent=AUR62027216-RA;
Chr14	maker	exon	777504	777578	.	+	.	ID=AUR62027216-RA:exon:351;Parent=AUR62027216-RA;
Chr14	maker	exon	777979	778080	.	+	.	ID=AUR62027216-RA:exon:352;Parent=AUR62027216-RA;
Chr14	maker	exon	778339	778392	.	+	.	ID=AUR62027216-RA:exon:353;Parent=AUR62027216-RA;
Chr14	maker	exon	778728	778820	.	+	.	ID=AUR62027216-RA:exon:354;Parent=AUR62027216-RA;
Chr14	maker	exon	778943	779047	.	+	.	ID=AUR62027216-RA:exon:355;Parent=AUR62027216-RA;
Chr14	maker	exon	779169	779267	.	+	.	ID=AUR62027216-RA:exon:356;Parent=AUR62027216-RA;
Chr14	maker	exon	779366	779739	.	+	.	ID=AUR62027216-RA:exon:357;Parent=AUR62027216-RA;
Chr14	maker	exon	779761	779901	.	+	.	ID=AUR62027216-RA:exon:358;Parent=AUR62027216-RA;
Chr14	maker	five_prime_UTR	776917	777031	.	+	.	ID=AUR62027216-RA:five_prime_utr;Parent=AUR62027216-RA;
Chr14	maker	five_prime_UTR	777152	777170	.	+	.	ID=AUR62027216-RA:five_prime_utr;Parent=AUR62027216-RA;
Chr14	maker	CDS	777171	777290	.	+	0	ID=AUR62027216-RA:cds;Parent=AUR62027216-RA;
Chr14	maker	CDS	777504	777578	.	+	0	ID=AUR62027216-RA:cds;Parent=AUR62027216-RA;
Chr14	maker	CDS	777979	778080	.	+	0	ID=AUR62027216-RA:cds;Parent=AUR62027216-RA;
Chr14	maker	CDS	778339	778392	.	+	0	ID=AUR62027216-RA:cds;Parent=AUR62027216-RA;
Chr14	maker	CDS	778728	778820	.	+	0	ID=AUR62027216-RA:cds;Parent=AUR62027216-RA;
Chr14	maker	CDS	778943	779047	.	+	0	ID=AUR62027216-RA:cds;Parent=AUR62027216-RA;
Chr14	maker	CDS	779169	779267	.	+	0	ID=AUR62027216-RA:cds;Parent=AUR62027216-RA;
Chr14	maker	CDS	779366	779668	.	+	0	ID=AUR62027216-RA:cds;Parent=AUR62027216-RA;
Chr14	maker	three_prime_UTR	779669	779739	.	+	.	ID=AUR62027216-RA:three_prime_utr;Parent=AUR62027216-RA;
Chr14	maker	three_prime_UTR	779761	779901	.	+	.	ID=AUR62027216-RA:three_prime_utr;Parent=AUR62027216-RA;
Chr03	maker	gene	69531588	69535567	.	-	.	ID=AUR62027801;Name=AUR62027801;Alias=maker-C_Quinoa_Scaffold_3784-augustus-gene-19.16;Dbxref=InterPro:IPR000719,Pfam:PF00069;Note=Similar to SAPK2: Serine/threonine-protein kinase SAPK2 (Oryza sativa subsp. indica);Ontology_term=GO:0004672,GO:0005524,GO:0006468;
Chr03	maker	mRNA	69531588	69535567	.	-	.	ID=AUR62027801-RA;Parent=AUR62027801;Name=AUR62027801-RA;Alias=maker-C_Quinoa_Scaffold_3784-augustus-gene-19.16-mRNA-1;Dbxref=InterPro:IPR000719,Pfam:PF00069;Note=Similar to SAPK2: Serine/threonine-protein kinase SAPK2 (Oryza sativa subsp. indica);Ontology_term=GO:0004672,GO:0005524,GO:0006468;_AED=0.19;_QI=205|0.66|1|1|0.83|1|7|212|293;_eAED=0.19;
Chr03	maker	exon	69531588	69532069	.	-	.	ID=AUR62027801-RA:exon:486;Parent=AUR62027801-RA;
Chr03	maker	exon	69532518	69532616	.	-	.	ID=AUR62027801-RA:exon:485;Parent=AUR62027801-RA;
Chr03	maker	exon	69532721	69532825	.	-	.	ID=AUR62027801-RA:exon:484;Parent=AUR62027801-RA;
Chr03	maker	exon	69532940	69533032	.	-	.	ID=AUR62027801-RA:exon:483;Parent=AUR62027801-RA;
Chr03	maker	exon	69533273	69533365	.	-	.	ID=AUR62027801-RA:exon:482;Parent=AUR62027801-RA;
Chr03	maker	exon	69533851	69533952	.	-	.	ID=AUR62027801-RA:exon:481;Parent=AUR62027801-RA;
Chr03	maker	exon	69535243	69535567	.	-	.	ID=AUR62027801-RA:exon:480;Parent=AUR62027801-RA;
Chr03	maker	five_prime_UTR	69535363	69535567	.	-	.	ID=AUR62027801-RA:five_prime_utr;Parent=AUR62027801-RA;
Chr03	maker	CDS	69535243	69535362	.	-	0	ID=AUR62027801-RA:cds;Parent=AUR62027801-RA;
Chr03	maker	CDS	69533851	69533952	.	-	0	ID=AUR62027801-RA:cds;Parent=AUR62027801-RA;
Chr03	maker	CDS	69533273	69533365	.	-	0	ID=AUR62027801-RA:cds;Parent=AUR62027801-RA;
Chr03	maker	CDS	69532940	69533032	.	-	0	ID=AUR62027801-RA:cds;Parent=AUR62027801-RA;
Chr03	maker	CDS	69532721	69532825	.	-	0	ID=AUR62027801-RA:cds;Parent=AUR62027801-RA;
Chr03	maker	CDS	69532518	69532616	.	-	0	ID=AUR62027801-RA:cds;Parent=AUR62027801-RA;
Chr03	maker	CDS	69531800	69532069	.	-	0	ID=AUR62027801-RA:cds;Parent=AUR62027801-RA;
Chr03	maker	three_prime_UTR	69531588	69531799	.	-	.	ID=AUR62027801-RA:three_prime_utr;Parent=AUR62027801-RA;
Chr12	maker	gene	17569315	17586555	.	+	.	ID=AUR62036033;Name=AUR62036033;Alias=augustus-C_Quinoa_Scaffold_3416-processed-gene-6.1;Dbxref=InterPro:IPR000719,Pfam:PF00069;Note=Similar to SRK2A: Serine/threonine-protein kinase SRK2A (Arabidopsis thaliana);Ontology_term=GO:0004672,GO:0005524,GO:0006468;
Chr12	maker	mRNA	17569315	17586555	.	+	.	ID=AUR62036033-RA;Parent=AUR62036033;Name=AUR62036033-RA;Alias=augustus-C_Quinoa_Scaffold_3416-processed-gene-6.1-mRNA-1;Dbxref=InterPro:IPR000719,Pfam:PF00069;Note=Similar to SRK2A: Serine/threonine-protein kinase SRK2A (Arabidopsis thaliana);Ontology_term=GO:0004672,GO:0005524,GO:0006468;_AED=0.30;_QI=0|0.41|0.38|0.92|1|1|13|0|401;_eAED=0.30;
Chr12	maker	exon	17569315	17569350	.	+	.	ID=AUR62036033-RA:exon:139;Parent=AUR62036033-RA;
Chr12	maker	exon	17575030	17575083	.	+	.	ID=AUR62036033-RA:exon:140;Parent=AUR62036033-RA;
Chr12	maker	exon	17575183	17575275	.	+	.	ID=AUR62036033-RA:exon:141;Parent=AUR62036033-RA;
Chr12	maker	exon	17575434	17575526	.	+	.	ID=AUR62036033-RA:exon:142;Parent=AUR62036033-RA;
Chr12	maker	exon	17577635	17577739	.	+	.	ID=AUR62036033-RA:exon:143;Parent=AUR62036033-RA;
Chr12	maker	exon	17577841	17577939	.	+	.	ID=AUR62036033-RA:exon:144;Parent=AUR62036033-RA;
Chr12	maker	exon	17579499	17579624	.	+	.	ID=AUR62036033-RA:exon:145;Parent=AUR62036033-RA;
Chr12	maker	exon	17582824	17582925	.	+	.	ID=AUR62036033-RA:exon:146;Parent=AUR62036033-RA;
Chr12	maker	exon	17583402	17583455	.	+	.	ID=AUR62036033-RA:exon:147;Parent=AUR62036033-RA;
Chr12	maker	exon	17583572	17583664	.	+	.	ID=AUR62036033-RA:exon:148;Parent=AUR62036033-RA;
Chr12	maker	exon	17583825	17583917	.	+	.	ID=AUR62036033-RA:exon:149;Parent=AUR62036033-RA;
Chr12	maker	exon	17586191	17586295	.	+	.	ID=AUR62036033-RA:exon:150;Parent=AUR62036033-RA;
Chr12	maker	exon	17586403	17586555	.	+	.	ID=AUR62036033-RA:exon:151;Parent=AUR62036033-RA;
Chr12	maker	CDS	17569315	17569350	.	+	0	ID=AUR62036033-RA:cds;Parent=AUR62036033-RA;
Chr12	maker	CDS	17575030	17575083	.	+	0	ID=AUR62036033-RA:cds;Parent=AUR62036033-RA;
Chr12	maker	CDS	17575183	17575275	.	+	0	ID=AUR62036033-RA:cds;Parent=AUR62036033-RA;
Chr12	maker	CDS	17575434	17575526	.	+	0	ID=AUR62036033-RA:cds;Parent=AUR62036033-RA;
Chr12	maker	CDS	17577635	17577739	.	+	0	ID=AUR62036033-RA:cds;Parent=AUR62036033-RA;
Chr12	maker	CDS	17577841	17577939	.	+	0	ID=AUR62036033-RA:cds;Parent=AUR62036033-RA;
Chr12	maker	CDS	17579499	17579624	.	+	0	ID=AUR62036033-RA:cds;Parent=AUR62036033-RA;
Chr12	maker	CDS	17582824	17582925	.	+	0	ID=AUR62036033-RA:cds;Parent=AUR62036033-RA;
Chr12	maker	CDS	17583402	17583455	.	+	0	ID=AUR62036033-RA:cds;Parent=AUR62036033-RA;
Chr12	maker	CDS	17583572	17583664	.	+	0	ID=AUR62036033-RA:cds;Parent=AUR62036033-RA;
Chr12	maker	CDS	17583825	17583917	.	+	0	ID=AUR62036033-RA:cds;Parent=AUR62036033-RA;
Chr12	maker	CDS	17586191	17586295	.	+	0	ID=AUR62036033-RA:cds;Parent=AUR62036033-RA;
Chr12	maker	CDS	17586403	17586555	.	+	0	ID=AUR62036033-RA:cds;Parent=AUR62036033-RA;

## Sheet: Sheet2
Table S2 Amino acid sequence information of 13 SnRK2 genes
Gene Name	Protein Sequence
CqSnRK2.01	MDAGSRAQASVNPAMDMPIMHDSDRYDFVRDIGSGNFGVARLMRDKVTRELVAVNSVIDMGFETAISFRYVLLQIDENVQ REIINHRSLRHPNIVRFKEVILTPTHLAIVMEYASGGELFERICNAGRFSEDEARFFFQQLISGVSYCHAMQVCHRDLKL ENTLLDGSPAPRLKICDFGYSKTLLLLWMRPFRLSWIANDLPYASFSQSSVYHSQPKSTVGTPAYIAPEVLLRKEYDGKI ADVWSCGVTLYVMLVGAYPFEDPEEPKDFRKMIQRILSVQYAIPDSINISPECRHLISRIFVQEPESRISIPEIKRHEWF IKNFPTDLMDENTMSNQFQELEQPMQSIDAIMQIISEATIPAAGSSALNFLSDTLDMDEDIDDLSDSEIDIDSSG…
CqSnRK2.02	MERYENMKNIGSGNFGVAKLVKDKWTGELFAVKYIERGQKIDEHVQREIMNHRSVKHPNIIRFKEVFLTPTHLAIVMEYA AGGELFERICTAGRFSEDESAVLHSQPKSTVGTPAYIAPEVLSRKEYDGKIADVWSCGVTLYVMLVGAYPFEDADDPRNF KTTIARILSVHYSIPDYVRISNDCNHLLSRIFVANPEKRITMEEIKKHPWFVKNLPAEYKDGGLDDTFNTTETDVTSQDE EEILAIIQEARKPGTVQGSNLFGEGLLLGGSLDFDDSELDADLDDLEMSCEDFVCAL*
CqSnRK2.03	MVLGNLDKGFETAISFRYVFLQIDENVQREIINHRSLRHPNIVRFKEVILTPTHLAIVMEYASGGELFERICNAGRFSED EARFFFQQLISGVSYCHAMQVCHRDLKLENTLLDGSPAPRLKICDFGYSKSSVYHSQPKSTVGTPAYIAPEVLLRKEYDG KIADVWSCGVTLYVMLVGAYPFEDPEEPKDFRKMIQRILSVQYAIPDSINISPECRHLISRIFVQEPESRISIPEIKRHE WFIKNFPTDLMDENTMSNQFQELEQPMQSIDAIMQIISEATIPAAGSSALNFLSDTLDMDEDIDDLSDSEIDIDSSGEIV YAM*
CqSnRK2.04	MEKYEVMQQLGAGNFGVARLMRHKETKELVAMKFIERGQKIDESVAREIINHRSLRHPNIIQFKEVVLTPTHLGIVMEYA AGGELFDRICTAGRFSEDEARYFFQQLISGVSFCHSMQICHRDLKLENTLLDGNPAPRLKICDFGYSKSSLLHSRPKSTV GTPAYIAPEVLSRQEYDGKLADVWSCGVTLYVMLVGAYPFEDPQDPKNFRKTITRIMAVQYKIPEYVHISQDCKHLLSRI FTTNPTRRITLKEIRSHPWFLKNLPKELTPQAQAVYYQKDNPSFATLQSPPKKTPAAASKEWGRKLGWDQGGGHRAGGDL RVVEAGGVRWVRFGCVLSGGGGCAG*
CqSnRK2.05	MEKYEVMKQLGAGNFGVARLMRHKETKELVAMKYIERGQKIDENVAREIINHRSLRHPNIIRFKEVVLTPTHLGIVMEYA AGGELFDRICTAGRFSEDESSLLHSRPKSTVGTPAYIAPEVLSRREYDGKVSL*
CqSnRK2.06	MERYEPIKEIGSGNFGVARLVIDKKTKELFAVKYIERGKKIDENVQREIINHRSLKHPNIIKFKEVFVTPTHLAIVMEYA AGGELFNRICSAGRFNEDEARFFFQQLISGVSYCHTMEICHRDLKLENTLLDGSPSPRLKICDFGYSKSGILHSQPKSTV GTPAYIAPEVLSRKEYDGKIADVWSSGVTLYVMLVGGYPFEDPEDPKNFRKTIARILGVQFSIPDYVRVSADCKNLLSQI FVANPSKRITIPEIKKHPWFLKNYPKDLVEGEKTNYGEKNGGDLQVQSEEEIMQIIKEAQNPREATIGEQAAESETQEAD DDLEAELLDSDLSGDFVSPPY*
CqSnRK2.07	MHNSDRYELVKDIGSGNFGVARLMRDKTTNELVAVKYIERGEKIDENVQREIINHRSLRHPNIVRFKEVILTPTHLAIVM EYASGGELFERICNAGRFSEDEARFFFQQLISGVSYCHSMQVCHRDLKLENTLLDGSPVPRLKICDFGYSKSSVLHSQPK STVGTPAYIAPEVLLKKEYDGKIADVWSCGVTLYVMLVGAYPFEDPEEPKNFRKTIHRILNVQYSIPDYVHISPECQHLL SRIFVADPAKRITIPEIKQHEWFLKDLPADLTDENAANNQYEEPDQPMQSIDEIMQIISEATIPAAGSQSLNKYLTGSLD IDDDMEDDLESDPELDLDSSGEIVYAV*
CqSnRK2.08	MHNSDRYELVKDIGSGNFGVARLMRDKTTNELVAVKYIERGEKIDENVQREIINHRSLRHPNIVRFKEVILTPTHLAIVM EYASGGELFERICTAGRFSEDEARFFFQQLISGVSYCHSMQVCHRDLKLENTLLDGSPVPRLKICDFGYSKSSVLHSQPK STVGTPAYIAPEVLLKKEYDGKIADVWSCGVTLYVMLVGAYPFEDPEEPKNFRKTIHRILNVQYSIPDYVHISPECQHLL SRIFVADPAKRISIPEIKQHEWFLKNLPADLTDENAANNQYEEPDQPMQSIDEIMQIISEATIPAAGSQSLNKYLTGSLD IDDDMEDDLESDPELDLDSSGEIIYAV*
CqSnRK2.09	MERYEPIKEIGSGNFGVARLVIDKKTKELFAVKYIERGKKIDENVQREIINHRSLKHPNIIKFKEVFVTPTHLAIVMEYA AGGELFNRICSAGRFSEDEARFFFQQLISGVSYCHTMEICHRDLKLENTLLDGSPSPRLKICDFGYSKSGILHSQPKSTV GTPAYIAPEVLSRKEYDGKIADVWSCGVTLYVMLVGGYPFEDPEDPKNFRKTIARILGVQFSIPDYVRVSADCKNLLSQI FVANPSKRITIPEIKKHPWFLKNYPKDLVEGEKTNYGEKNGGDLQVQSEEEIMQIIKEAQTPREATIGEQAAESEAQEAD DDLEAELLDSDLSGDFVSPPY*
CqSnRK2.10	MERYEIVKDIGSGNFGVAKLVKDKWTNEFLAVLLTPTHLAIVMEYASGGELFERICKAGKFREDEEVCHRDLKLENTLLD GSAAPRVKICDFGYSKSSVLHSQPKSAVGTPAYIAPEVLSKREYDGKIADVWSCGVTLYVMLVGAYPFEDPTDPKNFKKA LVRILNALYLVPDNVPISPECRHLLSRIFVANPEKISGGTRGQPIDLTTLMNQLM
CqSnRK2.11	MERYENMKNIGSGNFGVAKLVKDKWTGELFAVKYIERGQKIDEHVQREIMNHRSVKHPNIIRFKEVFLTPTHLAIVMEYA AGGELFERICTAGRFSEDEARYYFQQLVSGVNYCHSMSAVLHSQPKSTVGTPAYIAPEVLSRKEYDGKIADVWSCGVTLY VMLVGAYPFEDADDPRNFKTTIARILSVHYSIPDYVRVSSDCNHLLSRIFVANPEKRITMEEIKKHPWFVKNLPAEYKDG GLDNTLNTTETDVTSQDEEEILAIIQEARKPGAVQGSNLFGGEGLLLGGSLDFDDSELDADLDDLEMSSEDFVCAL*
CqSnRK2.12	MERYEIVKDIGSGNFGVAKLVKDKWTNEFLAIKFIERGHKVLLTPTHLAIVMEYASGGELFERICKAGKFREDEEVCHRD LKLENTLLDGSAAPRVKICDFGYSKSSVLHSQPKSAVGTPAYIAPEVLSKREYDGKIADVWSCGVTLYVMLVGAYPFEDP TDPKNFKKALVRILNAQYLVPDNVPISLECRHLLSRIFVANPEKRITISEIKNHPWFLKNLPVELGEGGSWQSNDINQPP QSVEEILSVIQEARQPLQPPNVTSGLLDCGSMDFDDLDADVDLDYMESSGEFV*
CqSnRK2.13	MVKSSNNGEECKARYFFQQLISGVSFCHSMQICHRDLKLENTLLDGNPAPRLKICDFGYSKSSLLHSRPKSTVGTPAYIA PEVLSRQEYDGKLADVWSCGVTLYVMLVGAYPFEDPQDPKNFRKTITRIMAVQYKIPEYVHISQDCKHLLSQIFTTNPTR RITLKEIRSHPWFLKNLPKELTPQAQAVYYQKDNPSFATLQSVVLTPTHLGIVMEYAAGGELFDRICTAGRFSEDEARYF FQQLISGVSFCHSMQICHRDLKLENTLLDGNAAPRLKICDFGYSKSSLLHSRPKSTVGTPAYIAPEVLSRREYDGKLADV WSCGVTLYVMLVGAYPFEDPQDPKNFRKTITRIMAVQYKIPEYVHISQDCKHLLSRIFTTNPTRVCLLLKFPIFV…
