# Supplementary material for: Identification and expression analysis of the CqSnRK2 gene family and a functional study of the CqSnRK2.12 gene in quinoa (Chenopodium quinoa Willd.)
Source: BMC Genomics. 2022 May 24;23:397. doi: 10.1186/s12864-022-08626-1 (PMC9131629; doi:10.1186/s12864-022-08626-1)
Supplement: Supplementary file 5 — Additional file 5: Table S3. Cis-acting elements in the promoter region of CqSnRK2 genes. [file 12864_2022_8626_MOESM5_ESM.xlsx]

## Sheet: Sheet1
Table S3 cis-acting elements in the promoter region of CqSnRK2 genes
Gene ID	Gene Name	Element	Function	Function category
AUR62001966-RA.v1.0	CqSnRK2.1	ABRE	cis-acting element involved in the abscisic acid responsiveness	Phytohormone responsiveness
AUR62003254-RA.v1.0	CqSnRK2.2	AAGAA-motif	cis-acting element involved in the abscisic acid responsiveness	Phytohormone responsiveness
AUR62003254-RA.v1.0	CqSnRK2.2	AAGAA-motif	cis-acting element involved in the abscisic acid responsiveness	Phytohormone responsiveness
AUR62003254-RA.v1.0	CqSnRK2.2	A-box	cis-acting element involved in the abscisic acid responsiveness	Phytohormone responsiveness
AUR62003254-RA.v1.0	CqSnRK2.2	ABRE	cis-acting element involved in the abscisic acid responsiveness	Phytohormone responsiveness
AUR62003254-RA.v1.0	CqSnRK2.2	TATA-box	cis-acting element involved in gibberellin-responsiveness	Phytohormone responsiveness
AUR62004814-RA.v1.0	CqSnRK2.4	3-AF1 binding site	cis-acting element involved in the abscisic acid responsiveness	Phytohormone responsiveness
AUR62004814-RA.v1.0	CqSnRK2.4	3-AF3 binding site	cis-acting element involved in the abscisic acid responsiveness	Phytohormone responsiveness
AUR62004814-RA.v1.0	CqSnRK2.4	A-box	cis-acting element involved in the abscisic acid responsiveness	Phytohormone responsiveness
AUR62004814-RA.v1.0	CqSnRK2.4	CAAT-box	cis-acting element involved in the abscisic acid responsiveness	Phytohormone responsiveness
AUR62004814-RA.v1.0	CqSnRK2.4	CAAT-box	cis-acting element involved in the abscisic acid responsiveness	Phytohormone responsiveness
AUR62004814-RA.v1.0	CqSnRK2.4	CAAT-box	cis-acting regulatory element involved in the MeJA-responsiveness	Phytohormone responsiveness
AUR62004814-RA.v1.0	CqSnRK2.4	CAAT-box	cis-acting regulatory element involved in the MeJA-responsiveness	Phytohormone responsiveness
AUR62004814-RA.v1.0	CqSnRK2.4	CAAT-box	cis-acting regulatory element involved in the MeJA-responsiveness	Phytohormone responsiveness
AUR62004814-RA.v1.0	CqSnRK2.4	CAAT-box	cis-acting regulatory element involved in the MeJA-responsiveness	Phytohormone responsiveness
AUR62004814-RA.v1.0	CqSnRK2.4	CAAT-box	cis-acting element involved in the abscisic acid responsiveness	Phytohormone responsiveness
AUR62004815-RA.v1.0	CqSnRK2.5	CAAT-box	cis-acting regulatory element involved in the MeJA-responsiveness	Phytohormone responsiveness
AUR62004815-RA.v1.0	CqSnRK2.5	CAAT-box	cis-acting regulatory element involved in the MeJA-responsiveness	Phytohormone responsiveness
AUR62007175-RA.v1.0	CqSnRK2.6	A-box	cis-acting element involved in the abscisic acid responsiveness	Phytohormone responsiveness
AUR62007175-RA.v1.0	CqSnRK2.6	CAAT-box	cis-acting regulatory element involved in the MeJA-responsiveness	Phytohormone responsiveness
AUR62007175-RA.v1.0	CqSnRK2.6	CAAT-box	cis-acting regulatory element involved in the MeJA-responsiveness	Phytohormone responsiveness
AUR62007175-RA.v1.0	CqSnRK2.6	CAAT-box	cis-acting regulatory element involved in the MeJA-responsiveness	Phytohormone responsiveness
AUR62007175-RA.v1.0	CqSnRK2.6	CAAT-box	cis-acting regulatory element involved in the MeJA-responsiveness	Phytohormone responsiveness
AUR62007175-RA.v1.0	CqSnRK2.6	CAAT-box	cis-acting regulatory element involved in the MeJA-responsiveness	Phytohormone responsiveness
AUR62007175-RA.v1.0	CqSnRK2.6	CAAT-box	cis-acting regulatory element involved in the MeJA-responsiveness	Phytohormone responsiveness
AUR62007175-RA.v1.0	CqSnRK2.6	TATA-box	cis-acting element involved in gibberellin-responsiveness	Phytohormone responsiveness
AUR62011423-RA.v1.0	CqSnRK2.7	CAAT-box	cis-acting element involved in the abscisic acid responsiveness	Phytohormone responsiveness
AUR62011423-RA.v1.0	CqSnRK2.7	CAAT-box	cis-acting element involved in the abscisic acid responsiveness	Phytohormone responsiveness
AUR62011423-RA.v1.0	CqSnRK2.7	CAAT-box	cis-acting regulatory element involved in the MeJA-responsiveness	Phytohormone responsiveness
AUR62011423-RA.v1.0	CqSnRK2.7	CAAT-box	cis-acting regulatory element involved in the MeJA-responsiveness	Phytohormone responsiveness
AUR62011423-RA.v1.0	CqSnRK2.7	CAAT-box	cis-acting regulatory element involved in the MeJA-responsiveness	Phytohormone responsiveness
AUR62011423-RA.v1.0	CqSnRK2.7	CAAT-box	cis-acting regulatory element involved in the MeJA-responsiveness	Phytohormone responsiveness
AUR62011423-RA.v1.0	CqSnRK2.7	CAAT-box	cis-acting regulatory element involved in the MeJA-responsiveness	Phytohormone responsiveness
AUR62011423-RA.v1.0	CqSnRK2.7	CAAT-box	cis-acting regulatory element involved in the MeJA-responsiveness	Phytohormone responsiveness
AUR62011423-RA.v1.0	CqSnRK2.7	CAAT-box	cis-acting regulatory element involved in the MeJA-responsiveness	Phytohormone responsiveness
AUR62011423-RA.v1.0	CqSnRK2.7	CAAT-box	cis-acting regulatory element involved in the MeJA-responsiveness	Phytohormone responsiveness
AUR62011423-RA.v1.0	CqSnRK2.7	CAAT-box	cis-acting regulatory element involved in the MeJA-responsiveness	Phytohormone responsiveness
AUR62011423-RA.v1.0	CqSnRK2.7	CAAT-box	cis-acting regulatory element involved in the MeJA-responsiveness	Phytohormone responsiveness
AUR62011423-RA.v1.0	CqSnRK2.7	CAAT-box	cis-acting regulatory element involved in the MeJA-responsiveness	Phytohormone responsiveness
AUR62011423-RA.v1.0	CqSnRK2.7	motif_sequence	cis-acting element involved in the abscisic acid responsiveness	Phytohormone responsiveness
AUR62016637-RA.v1.0	CqSnRK2.8	A-box	cis-acting element involved in the abscisic acid responsiveness	Phytohormone responsiveness
AUR62016637-RA.v1.0	CqSnRK2.8	CAAT-box	cis-acting regulatory element involved in the MeJA-responsiveness	Phytohormone responsiveness
AUR62016637-RA.v1.0	CqSnRK2.8	motif_sequence	cis-acting element involved in the abscisic acid responsiveness	Phytohormone responsiveness
AUR62016637-RA.v1.0	CqSnRK2.8	motif_sequence	cis-acting element involved in the abscisic acid responsiveness	Phytohormone responsiveness
AUR62018830-RA.v1.0	CqSnRK2.9	TATA-box	cis-acting element involved in the abscisic acid responsiveness	Phytohormone responsiveness
AUR62018830-RA.v1.0	CqSnRK2.9	TATA-box	cis-acting element involved in the abscisic acid responsiveness	Phytohormone responsiveness
AUR62018830-RA.v1.0	CqSnRK2.9	TATA-box	gibberellin-responsive element	Phytohormone responsiveness
AUR62018955-RA.v1.0	CqSnRK2.10	3-AF1 binding site	cis-acting element involved in the abscisic acid responsiveness	Phytohormone responsiveness
AUR62018955-RA.v1.0	CqSnRK2.10	3-AF1 binding site	cis-acting element involved in the abscisic acid responsiveness	Phytohormone responsiveness
AUR62018955-RA.v1.0	CqSnRK2.10	AAGAA-motif	cis-acting element involved in the abscisic acid responsiveness	Phytohormone responsiveness
AUR62018955-RA.v1.0	CqSnRK2.10	A-box	cis-acting element involved in the abscisic acid responsiveness	Phytohormone responsiveness
AUR62027216-RA.v1.0	CqSnRK2.11	AAGAA-motif	cis-acting element involved in the abscisic acid responsiveness	Phytohormone responsiveness
AUR62027216-RA.v1.0	CqSnRK2.11	AAGAA-motif	cis-acting element involved in the abscisic acid responsiveness	Phytohormone responsiveness
AUR62027216-RA.v1.0	CqSnRK2.11	AAGAA-motif	cis-acting element involved in the abscisic acid responsiveness	Phytohormone responsiveness
AUR62027216-RA.v1.0	CqSnRK2.11	AAGAA-motif	cis-acting element involved in the abscisic acid responsiveness	Phytohormone responsiveness
AUR62027216-RA.v1.0	CqSnRK2.11	AAGAA-motif	cis-acting element involved in the abscisic acid responsiveness	Phytohormone responsiveness
AUR62027216-RA.v1.0	CqSnRK2.11	AT~TATA-box	cis-acting element involved in the abscisic acid responsiveness	Phytohormone responsiveness
AUR62027216-RA.v1.0	CqSnRK2.11	AT~TATA-box	cis-acting element involved in the abscisic acid responsiveness	Phytohormone responsiveness
AUR62027216-RA.v1.0	CqSnRK2.11	AT~TATA-box	cis-acting element involved in the abscisic acid responsiveness	Phytohormone responsiveness
AUR62027216-RA.v1.0	CqSnRK2.11	CAAT-box	auxin-responsive element	Phytohormone responsiveness
AUR62027216-RA.v1.0	CqSnRK2.11	CAAT-box	auxin-responsive element	Phytohormone responsiveness
AUR62027216-RA.v1.0	CqSnRK2.11	CAAT-box	auxin-responsive element	Phytohormone responsiveness
AUR62027216-RA.v1.0	CqSnRK2.11	CAAT-box	auxin-responsive element	Phytohormone responsiveness
AUR62027216-RA.v1.0	CqSnRK2.11	CAAT-box	gibberellin-responsive element	Phytohormone responsiveness
AUR62027801-RA.v1.0	CqSnRK2.12	AAGAA-motif	cis-acting element involved in the abscisic acid responsiveness	Phytohormone responsiveness
AUR62027801-RA.v1.0	CqSnRK2.12	AAGAA-motif	cis-acting element involved in the abscisic acid responsiveness	Phytohormone responsiveness
AUR62027801-RA.v1.0	CqSnRK2.12	AAGAA-motif	cis-acting element involved in the abscisic acid responsiveness	Phytohormone responsiveness
AUR62027801-RA.v1.0	CqSnRK2.12	AAGAA-motif	cis-acting element involved in the abscisic acid responsiveness	Phytohormone responsiveness
AUR62027801-RA.v1.0	CqSnRK2.12	AT~TATA-box	cis-acting element involved in the abscisic acid responsiveness	Phytohormone responsiveness
AUR62027801-RA.v1.0	CqSnRK2.12	CAAT-box	auxin-responsive element	Phytohormone responsiveness
AUR62027801-RA.v1.0	CqSnRK2.12	CAAT-box	cis-acting element involved in salicylic acid responsiveness	Phytohormone responsiveness
AUR62027801-RA.v1.0	CqSnRK2.12	CAAT-box	gibberellin-responsive element	Phytohormone responsiveness
AUR62027801-RA.v1.0	CqSnRK2.12	CAAT-box	gibberellin-responsive element	Phytohormone responsiveness
AUR62027801-RA.v1.0	CqSnRK2.12	TATA-box	cis-acting element involved in salicylic acid responsiveness	Phytohormone responsiveness
AUR62027801-RA.v1.0	CqSnRK2.12	TATA-box	cis-acting element involved in salicylic acid responsiveness	Phytohormone responsiveness
AUR62027801-RA.v1.0	CqSnRK2.12	TATA-box	cis-acting element involved in salicylic acid responsiveness	Phytohormone responsiveness
AUR62027801-RA.v1.0	CqSnRK2.12	TATA-box	cis-acting element involved in salicylic acid responsiveness	Phytohormone responsiveness
AUR62027801-RA.v1.0	CqSnRK2.12	TATA-box	cis-acting element involved in salicylic acid responsiveness	Phytohormone responsiveness
AUR62027801-RA.v1.0	CqSnRK2.12	TATA-box	cis-acting element involved in salicylic acid responsiveness	Phytohormone responsiveness
AUR62027801-RA.v1.0	CqSnRK2.12	TATA-box	cis-acting element involved in salicylic acid responsiveness	Phytohormone responsiveness
AUR62027801-RA.v1.0	CqSnRK2.12	TATA-box	cis-acting element involved in salicylic acid responsiveness	Phytohormone responsiveness
AUR62027801-RA.v1.0	CqSnRK2.12	TATA-box	cis-acting element involved in salicylic acid responsiveness	Phytohormone responsiveness
AUR62027801-RA.v1.0	CqSnRK2.12	TATA-box	cis-acting element involved in the abscisic acid responsiveness	Phytohormone responsiveness
AUR62027801-RA.v1.0	CqSnRK2.12	TATA-box	cis-acting element involved in the abscisic acid responsiveness	Phytohormone responsiveness
AUR62027801-RA.v1.0	CqSnRK2.12	TATA-box	gibberellin-responsive element	Phytohormone responsiveness
AUR62036033-RA.v1.0	CqSnRK2.13	AAGAA-motif	cis-acting element involved in the abscisic acid responsiveness	Phytohormone responsiveness
AUR62036033-RA.v1.0	CqSnRK2.13	TATA-box	cis-acting element involved in gibberellin-responsiveness	Phytohormone responsiveness
AUR62003254-RA.v1.0	CqSnRK2.2	CAAT-box	MYB binding site involved in drought-inducibility	Stress responsiveness
AUR62004815-RA.v1.0	CqSnRK2.5	CAAT-box	cis-acting element involved in low-temperature responsiveness	Stress responsiveness
AUR62004815-RA.v1.0	CqSnRK2.5	CAAT-box	cis-acting element involved in low-temperature responsiveness	Stress responsiveness
AUR62004815-RA.v1.0	CqSnRK2.5	CAAT-box	cis-acting element involved in low-temperature responsiveness	Stress responsiveness
AUR62004815-RA.v1.0	CqSnRK2.5	CAAT-box	cis-acting element involved in low-temperature responsiveness	Stress responsiveness
AUR62004815-RA.v1.0	CqSnRK2.5	CAAT-box	cis-acting element involved in low-temperature responsiveness	Stress responsiveness
AUR62011423-RA.v1.0	CqSnRK2.7	A-box	MYB binding site involved in drought-inducibility	Stress responsiveness
AUR62011423-RA.v1.0	CqSnRK2.7	CAAT-box	cis-acting element involved in low-temperature responsiveness	Stress responsiveness
AUR62011423-RA.v1.0	CqSnRK2.7	CAAT-box	cis-acting element involved in low-temperature responsiveness	Stress responsiveness
AUR62011423-RA.v1.0	CqSnRK2.7	CAAT-box	cis-acting element involved in low-temperature responsiveness	Stress responsiveness
AUR62018955-RA.v1.0	CqSnRK2.10	AAGAA-motif	MYB binding site involved in drought-inducibility	Stress responsiveness
AUR62027801-RA.v1.0	CqSnRK2.12	TATA-box	cis-acting element involved in defense and stress responsiveness	Stress responsiveness
AUR62027801-RA.v1.0	CqSnRK2.12	TATA-box	cis-acting element involved in defense and stress responsiveness	Stress responsiveness
AUR62027801-RA.v1.0	CqSnRK2.12	TATA-box	cis-acting element involved in defense and stress responsiveness	Stress responsiveness
AUR62027801-RA.v1.0	CqSnRK2.12	TATA-box	cis-acting element involved in defense and stress responsiveness	Stress responsiveness
AUR62027801-RA.v1.0	CqSnRK2.12	TATA-box	cis-acting element involved in defense and stress responsiveness	Stress responsiveness
AUR62003254-RA.v1.0	CqSnRK2.2	CAAT-box	cis-acting regulatory element related to meristem expression	Tissue-specific expression
AUR62004815-RA.v1.0	CqSnRK2.5	3-AF1 binding site	cis-acting regulatory element related to meristem expression	Tissue-specific expression
AUR62004815-RA.v1.0	CqSnRK2.5	motif_sequence	element for maximal elicitor-mediated activation (2copies)	Tissue-specific expression
AUR62004815-RA.v1.0	CqSnRK2.5	Unnamed__4	MYB binding site involved in flavonoid biosynthetic genes regulation	Tissue-specific expression
AUR62004815-RA.v1.0	CqSnRK2.5	Unnamed__4	MYB binding site involved in flavonoid biosynthetic genes regulation	Tissue-specific expression
AUR62016637-RA.v1.0	CqSnRK2.8	AAGAA-motif	cis-acting regulatory element related to meristem expression	Tissue-specific expression
AUR62016637-RA.v1.0	CqSnRK2.8	CAAT-box	cis-acting regulatory element involved in circadian control	Tissue-specific expression
AUR62016637-RA.v1.0	CqSnRK2.8	CAAT-box	cis-acting regulatory element involved in circadian control	Tissue-specific expression
AUR62016637-RA.v1.0	CqSnRK2.8	CAAT-box	cis-acting regulatory element involved in circadian control	Tissue-specific expression
AUR62016637-RA.v1.0	CqSnRK2.8	CAAT-box	cis-acting regulatory element involved in circadian control	Tissue-specific expression
AUR62016637-RA.v1.0	CqSnRK2.8	motif_sequence	cis-acting regulatory element essential for the anaerobic induction	Tissue-specific expression
AUR62016637-RA.v1.0	CqSnRK2.8	motif_sequence	cis-acting regulatory element essential for the anaerobic induction	Tissue-specific expression
AUR62016637-RA.v1.0	CqSnRK2.8	motif_sequence	cis-acting regulatory element essential for the anaerobic induction	Tissue-specific expression
AUR62016637-RA.v1.0	CqSnRK2.8	motif_sequence	cis-acting regulatory element essential for the anaerobic induction	Tissue-specific expression
AUR62016637-RA.v1.0	CqSnRK2.8	motif_sequence	cis-acting regulatory element essential for the anaerobic induction	Tissue-specific expression
AUR62016637-RA.v1.0	CqSnRK2.8	motif_sequence	cis-acting regulatory element essential for the anaerobic induction	Tissue-specific expression
AUR62016637-RA.v1.0	CqSnRK2.8	motif_sequence	cis-acting regulatory element essential for the anaerobic induction	Tissue-specific expression
AUR62016637-RA.v1.0	CqSnRK2.8	motif_sequence	cis-acting regulatory element essential for the anaerobic induction	Tissue-specific expression
AUR62016637-RA.v1.0	CqSnRK2.8	motif_sequence	cis-acting regulatory element essential for the anaerobic induction	Tissue-specific expression
AUR62016637-RA.v1.0	CqSnRK2.8	motif_sequence	cis-acting regulatory element essential for the anaerobic induction	Tissue-specific expression
AUR62018830-RA.v1.0	CqSnRK2.9	CAAT-box	cis-acting regulatory element involved in circadian control	Tissue-specific expression
AUR62018830-RA.v1.0	CqSnRK2.9	motif_sequence	cis-acting regulatory element essential for the anaerobic induction	Tissue-specific expression
AUR62018830-RA.v1.0	CqSnRK2.9	motif_sequence	cis-acting regulatory element essential for the anaerobic induction	Tissue-specific expression
AUR62018955-RA.v1.0	CqSnRK2.10	motif_sequence	cis-acting regulatory element essential for the anaerobic induction	Tissue-specific expression
AUR62018955-RA.v1.0	CqSnRK2.10	motif_sequence	cis-acting regulatory element involved in zein metabolism regulation	Tissue-specific expression
AUR62018955-RA.v1.0	CqSnRK2.10	motif_sequence	cis-acting regulatory element involved in zein metabolism regulation	Tissue-specific expression
AUR62018955-RA.v1.0	CqSnRK2.10	motif_sequence	cis-acting regulatory element involved in zein metabolism regulation	Tissue-specific expression
AUR62018955-RA.v1.0	CqSnRK2.10	TATA-box	cis-acting regulatory element root specific	Tissue-specific expression
AUR62027216-RA.v1.0	CqSnRK2.11	motif_sequence	cis-acting regulatory element essential for the anaerobic induction	Tissue-specific expression
AUR62027216-RA.v1.0	CqSnRK2.11	motif_sequence	cis-acting regulatory element essential for the anaerobic induction	Tissue-specific expression
AUR62027216-RA.v1.0	CqSnRK2.11	motif_sequence	cis-acting regulatory element essential for the anaerobic induction	Tissue-specific expression
AUR62027216-RA.v1.0	CqSnRK2.11	motif_sequence	cis-acting regulatory element involved in zein metabolism regulation	Tissue-specific expression
AUR62027216-RA.v1.0	CqSnRK2.11	motif_sequence	cis-acting regulatory element involved in zein metabolism regulation	Tissue-specific expression
AUR62027216-RA.v1.0	CqSnRK2.11	motif_sequence	cis-acting regulatory element involved in zein metabolism regulation	Tissue-specific expression
AUR62027801-RA.v1.0	CqSnRK2.12	motif_sequence	cis-acting regulatory element essential for the anaerobic induction	Tissue-specific expression
AUR62027801-RA.v1.0	CqSnRK2.12	motif_sequence	cis-acting regulatory element essential for the anaerobic induction	Tissue-specific expression
AUR62027801-RA.v1.0	CqSnRK2.12	motif_sequence	cis-acting regulatory element essential for the anaerobic induction	Tissue-specific expression
AUR62027801-RA.v1.0	CqSnRK2.12	motif_sequence	cis-acting regulatory element essential for the anaerobic induction	Tissue-specific expression
AUR62027801-RA.v1.0	CqSnRK2.12	motif_sequence	cis-acting regulatory element essential for the anaerobic induction	Tissue-specific expression
AUR62027801-RA.v1.0	CqSnRK2.12	motif_sequence	cis-acting regulatory element essential for the anaerobic induction	Tissue-specific expression
AUR62027801-RA.v1.0	CqSnRK2.12	motif_sequence	cis-acting regulatory element essential for the anaerobic induction	Tissue-specific expression
AUR62027801-RA.v1.0	CqSnRK2.12	motif_sequence	cis-acting regulatory element involved in zein metabolism regulation	Tissue-specific expression
AUR62027801-RA.v1.0	CqSnRK2.12	motif_sequence	enhancer-like element involved in anoxic specific inducibility	Tissue-specific expression
AUR62027801-RA.v1.0	CqSnRK2.12	TATA-box	cis-acting regulatory element root specific	Tissue-specific expression
AUR62027801-RA.v1.0	CqSnRK2.12	TATA-box	cis-regulatory element involved in endosperm expression	Tissue-specific expression
AUR62036033-RA.v1.0	CqSnRK2.13	motif_sequence	cis-acting regulatory element essential for the anaerobic induction	Tissue-specific expression
AUR62036033-RA.v1.0	CqSnRK2.13	motif_sequence	cis-acting regulatory element essential for the anaerobic induction	Tissue-specific expression
AUR62036033-RA.v1.0	CqSnRK2.13	motif_sequence	cis-acting regulatory element essential for the anaerobic induction	Tissue-specific expression
AUR62036033-RA.v1.0	CqSnRK2.13	motif_sequence	cis-acting regulatory element essential for the anaerobic induction	Tissue-specific expression
AUR62036033-RA.v1.0	CqSnRK2.13	motif_sequence	cis-acting regulatory element involved in zein metabolism regulation	Tissue-specific expression
AUR62036033-RA.v1.0	CqSnRK2.13	motif_sequence	cis-acting regulatory element involved in zein metabolism regulation	Tissue-specific expression
AUR62036033-RA.v1.0	CqSnRK2.13	motif_sequence	cis-acting regulatory element involved in zein metabolism regulation	Tissue-specific expression
