# Supplementary material for: Identification and expression analysis of the CqSnRK2 gene family and a functional study of the CqSnRK2.12 gene in quinoa (Chenopodium quinoa Willd.)
Source: BMC Genomics. 2022 May 24;23:397. doi: 10.1186/s12864-022-08626-1 (PMC9131629; doi:10.1186/s12864-022-08626-1)
Supplement: Supplementary file 6 — Additional file 6: Table S4. The values of 13 CqSnRK2 genes in 9 tissues and 5 tretments downloaded from NCBI. [file 12864_2022_8626_MOESM6_ESM.xlsx]

## Sheet: Sheet1
Table S4 The values of 13 CqSnRK2 genes in 9 tissues and 5 tretments downloaded from NCBI
target_id		Apical meristems	Flowers and immature seeds	Leaves petioles	Stems	Internode stems	Seedling	Inflorescences	Leaves	Dry seeds	Flowers of white sweet quinoa	Fruit of white sweet quinoa	Flowers of yellow bitter quinoa	Fruit of yellow bitter quinoa
AUR62001966-RA	CqSnRK2.1	14.5273	24.8578	11.7189	15.4561	12.9206	13.8616	17.3403	6.3721	45.5425	20.0235	40.8558	14.9768	26.264
AUR62003254-RA	CqSnRK2.2	21.3352	52.6159	3.85638	10.6976	13.0887	25.9803	11.461	1.29115	0.28761	16.8527	0.705824	20.5592	0.184956
AUR62003840-RA	CqSnRK2.3	20.6456	39.6147	12.3528	26.1382	13.012	12.6652	18.5782	4.88971	102.232	25.9605	58.7425	19.7403	43.1781
AUR62004814-RA	CqSnRK2.4	22.7953	25.3757	15.8366	26.2083	25.6188	26.5203	20.1251	11.4812	4.07046	15.7841	4.04835	10.5665	2.22591
AUR62004815-RA	CqSnRK2.5	83.7987	135.932	42.5572	89.4784	71.5841	68.8092	152.527	63.0285	12.0076	75.0498	20.4397	47.6383	9.57981
AUR62007175-RA	CqSnRK2.6	1.64656	1.36943	4.90986	3.45407	13.3113	8.67491	1.02659	1.37384	2.06095	0.131974	1.75018	2.73473	1.197
AUR62011423-RA	CqSnRK2.7	16.3149	16.3023	22.8312	10.8011	9.14919	41.9236	10.4323	8.69121	6.54544	9.91765	7.40493	12.7538	5.50375
AUR62016637-RA	CqSnRK2.8	18.891	19.3722	21.2745	15.1215	28.4904	52.4429	23.3478	21.2473	11.1236	24.0793	10.5254	16.784	6.06642
AUR62018830-RA	CqSnRK2.9	2.63449	2.46498	5.50499	6.36843	13.6904	21.2572	1.47253	2.29083	3.32259	1.13808	6.46816	7.24205	4.85047
AUR62018955-RA	CqSnRK2.10	12.9043	11.129	7.18292	6.8109	13.9271	89.1853	15.5142	20.1106	27.5311	16.5411	30.1642	12.9278	20.1251
AUR62027216-RA	CqSnRK2.11	13.4763	28.6574	3.28556	10.7407	18.4496	21.2096	14.8231	4.79969	0.120504	10.7244	0.0682899	10.0104	0.140112
AUR62027801-RA	CqSnRK2.12	16.4681	17.446	14.382	7.16933	28.7868	68.4563	29.9612	26.5965	27.5369	25.3353	28.011	24.1769	13.8388
AUR62036033-RA	CqSnRK2.13	43.9444	54.2192	30.3386	60.1068	44.35	35.018	65.8503	30.781	8.80077	48.2269	10.1568	29.5543	6.73524
		Apical meristems	Flowers and immature seeds	Leaves petioles	Leaves	Seedling	Inflorescences	Flowers of white sweet quinoa	Flowers of yellow bitter quinoa	Stem	Internode stems	Dry seeds	Fruit of yellow bitter quinoa	Fruit of white sweet quinoa
AUR62001966-RA	CqSnRK2.1	4	5	4	4	4	4	4	3	6	4	5	4	5
AUR62003254-RA	CqSnRK2.2	4	6	2	3	4	5	4	0	-2	4	-1	4	-2
AUR62003840-RA	CqSnRK2.3	4	5	4	5	4	4	4	2	7	5	6	4	5
AUR62004814-RA	CqSnRK2.4	5	5	4	5	5	5	4	4	2	4	2	3	1
AUR62004815-RA	CqSnRK2.5	6	7	5	6	6	6	7	6	4	6	4	6	3
AUR62007175-RA	CqSnRK2.6	1	0	2	2	4	3	0	0	1	-3	1	1	0
AUR62011423-RA	CqSnRK2.7	4	4	5	3	3	5	3	3	3	3	3	4	2
AUR62016637-RA	CqSnRK2.8	4	4	4	4	5	6	5	4	3	5	3	4	3
AUR62018830-RA	CqSnRK2.9	1	1	2	3	4	4	1	1	2	0	3	3	2
AUR62018955-RA	CqSnRK2.10	4	3	3	3	4	6	4	4	5	4	5	4	4
AUR62027216-RA	CqSnRK2.11	4	5	2	3	4	4	4	2	-3	3	-4	3	-3
AUR62027801-RA	CqSnRK2.12	4	4	4	3	5	6	5	5	5	5	5	5	4
AUR62036033-RA	CqSnRK2.13	5	6	5	6	5	5	6	5	3	6	3	5	3
		Root_CK	Root_dry	Root_heat	Root_low_P	Root_salt	Shoot_CK	Shoot_dry	Shoot_heat	Shoot_low_P	Shoot_salt
AUR62001966-RA	CqSnRK2.1	15.1767	23.9233	17.2233	10.99	11.515	9.48	14.2933	10.5967	6.49	8.5533
AUR62003254-RA	CqSnRK2.2	30.77	13.2933	12.18	9.0633	8.98	1.64	1.6667	0.4633	1.34	0.72
AUR62003840-RA	CqSnRK2.3	16.26	35.0567	19.5833	14.7533	12.875	11.36	17.3333	10.6133	7.9167	11.6567
AUR62004814-RA	CqSnRK2.4	19.48	21.6767	20.03	13.6333	13.91	8.4833	10.6933	7.9333	6.4033	4.42
AUR62004815-RA	CqSnRK2.5	16.1767	40.2733	19.3367	7.9133	22.725	16.2967	41.58	15.74	8.1067	13.3033
AUR62007175-RA	CqSnRK2.6	23.42	14.0267	20.8833	11.5933	5.05	1.7867	0.76	0.2633	1.5167	0.3067
AUR62011423-RA	CqSnRK2.7	4.1567	1.9233	1.3033	1.6567	2.895	7.6633	7.7467	9.6467	4.1867	4.96
AUR62016637-RA	CqSnRK2.8	6.5467	2.41	2.8933	2.49	3.91	10.49	11.9367	14.0867	6.4333	6.1
AUR62018830-RA	CqSnRK2.9	43.96	20.0133	34.0667	26.2167	13.11	6.19	2.0867	0.66	3.9867	0.7833
AUR62018955-RA	CqSnRK2.10	8.7267	10.59	10.94	10.4667	7.54	2.4667	4.69	3.3433	2.0833	2.31
AUR62027216-RA	CqSnRK2.11	12.3467	2.8767	4.7267	4.5333	3.2	2.5667	1.42	1.16	1.7067	0.9367
AUR62027801-RA	CqSnRK2.12	8.9567	16.0733	13.4433	10.67	11.1	1.68	8.0933	1.7233	2.88	1.6633
AUR62036033-RA	CqSnRK2.13	51.5633	57.82	44.1433	30.5267	43.085	30.0367	32.4367	26.6633	22.51	20.35
		Root_CK	Root_dry	Root_heat	Root_low_P	Root_salt	Shoot_CK	Shoot_dry	Shoot_heat	Shoot_low_P	Shoot_salt
AUR62001966-RA	CqSnRK2.1	4	5	4	3	4	3	4	3	3	3
AUR62003254-RA	CqSnRK2.2	5	4	4	3	3	1	1	-1	0	0
AUR62003840-RA	CqSnRK2.3	4	5	4	4	4	4	4	3	3	4
AUR62004814-RA	CqSnRK2.4	4	4	4	4	4	3	3	3	3	2
AUR62004815-RA	CqSnRK2.5	4	5	4	3	5	4	5	4	3	4
AUR62007175-RA	CqSnRK2.6	5	4	4	4	2	1	0	-2	1	-2
AUR62011423-RA	CqSnRK2.7	2	1	0	1	2	3	3	3	2	2
AUR62016637-RA	CqSnRK2.8	3	1	2	1	2	3	4	4	3	3
AUR62018830-RA	CqSnRK2.9	5	4	5	5	4	3	1	-1	2	0
AUR62018955-RA	CqSnRK2.10	3	3	3	3	3	1	2	2	1	1
AUR62027216-RA	CqSnRK2.11	4	2	2	2	2	1	1	0	1	0
AUR62027801-RA	CqSnRK2.12	3	4	4	3	3	1	3	1	2	1
AUR62036033-RA	CqSnRK2.13	6	6	5	5	5	5	5	5	4	4
