# Supplementary material for: Identification and expression analysis of the CqSnRK2 gene family and a functional study of the CqSnRK2.12 gene in quinoa (Chenopodium quinoa Willd.)
Source: BMC Genomics. 2022 May 24;23:397. doi: 10.1186/s12864-022-08626-1 (PMC9131629; doi:10.1186/s12864-022-08626-1)
Supplement: Supplementary file 7 — Additional file 7: Table S5. The primer designed for qRT-PCR. [file 12864_2022_8626_MOESM7_ESM.xlsx]

## Sheet: Sheet1
Table S5 The primer designed for qRT-PCR
	F	R	Size
CqSnRK2.1	AGGAACCAAAGGACTTTCGGAAGATG	CTGGAGATAAGGTGGCGACATTCTG	106
CqSnRK2.2	GACACATTCAATACGACGGAAACAGAC	GCCGCCTAATAGCAGACCTTCAC	135
CqSnRK2.3	ACCTGCTTACATTGCTCCAGAAGTC	GCCCACCAACATTACATACAAAGTCAC	103
CqSnRK2.4	CTCCAGCATACATAGCACCTGAAGTAC	CCAGCATAACATATAGGGTCACTCCAC	99
CqSnRK2.5	GGGTGCTGGGAATTTCGGAGTTG	TGACGAAGCGACCTGTGATTGATG	141
CqSnRK2.6	AGGGAGGCAACCATAGGAGAACAG	AAGTCACCACTGAGATCAGAATCCAAC	101
CqSnRK2.7	TCGAGCGAGGTGAGAAGATAGATGAG	CCGAAGCATACTCCATAACGATAGCC	141
CqSnRK2.8	TCGAGCGAGGTGAGAAGATAGATGAG	ACCCGAAGCATACTCCATAACAATAGC	143
CqSnRK2.9	GAGGGAAGCAACCATAGGAGAACAG	AAGTCACCACTGAGATCAGAATCCAAC	102
CqSnRK2.10	AAGCCCTCGTTCGGATACTTAATGC	GCCTCTTGTTCCACCACTAATCTTCTC	131
CqSnRK2.11	TGAACCACAGATCGGTGAAACATCC	CTCTCCTCCAGCAGCATATTCCATTAC	104
CqSnRK2.12	AGTGGAACTCGGAGAAGGTGGAAG	TGTAACATTAGGTGGCTGAAGAGGTTG	124
CqSnRK2.13	CTCCAGCATACATAGCACCTGAAGTAC	CACTCCACACGACCACACATCTG	80
CqTUB-9	GAGATGTTCCGTCGTGTGAGTGAG	ATCGGCAGTTGCATCCTGGTATTG	192
