# Supplementary material for: Identification and expression analysis of the CqSnRK2 gene family and a functional study of the CqSnRK2.12 gene in quinoa (Chenopodium quinoa Willd.)
Source: BMC Genomics. 2022 May 24;23:397. doi: 10.1186/s12864-022-08626-1 (PMC9131629; doi:10.1186/s12864-022-08626-1)
Supplement: Supplementary file 8 — Additional file 8: Table S6. Relative expression of 13 genes by qRT-PCR in drought stress. [file 12864_2022_8626_MOESM8_ESM.xlsx]

## Sheet: Sheet1
	Table S6 Relative expression of 13 genes by qRT-PCR in drought stress
	Leaf				Root
	0 d	3 d	5 d	7 d	0 d	3 d	5 d	7 d
CqSnRK2.1	1	2.00528	17.4865	18.8262	1	4.38348	2.74578	4.73839
CqSnRK2.2	1	30.6231	14.1354	24.7208	1	9.9384	12.3927	2.09829
CqSnRK2.3	1	1.97028	14.8795	9.15907	1	5.69641	6.33046	4.2519
CqSnRK2.4	1	1.3011	2.85362	1.70922	1	1.67604	1.14196	2.42907
CqSnRK2.5	1	1.25595	3.96952	1.39586	1	1.16226	0.539755	0.570443
CqSnRK2.6	1	1.1418	2.40505	1.12746	1	1.12604	0.188175	0.153938
CqSnRK2.7	1	1.25504	9.0284	5.17041	1	4.13152	0.210212	4.26021
CqSnRK2.8	1	2.32151	6.73166	5.15051	1	2.09886	5.84906	4.55101
CqSnRK2.9	1	1.40192	4.43457	1.42582	1	1.47129	0.386397	0.277408
CqSnRK2.10	1	2.62863	13.3142	20.6142	1	37.1289	52.6971	20.0956
CqSnRK2.11	1	4.64441	8.18888	12.5523	1	23.3759	13.11	9.33508
CqSnRK2.12	1	1.19723	1.22575	1.83202	1	8.76093	7.99254	5.6478
CqSnRK2.13	1	1.15798	1.55107	1.45122	1	2.01761	1.64273	1.482
