# Supplementary material for: Identification and expression analysis of the CqSnRK2 gene family and a functional study of the CqSnRK2.12 gene in quinoa (Chenopodium quinoa Willd.)
Source: BMC Genomics. 2022 May 24;23:397. doi: 10.1186/s12864-022-08626-1 (PMC9131629; doi:10.1186/s12864-022-08626-1)
Supplement: Supplementary file 9 — Additional file 9: Table S7. Relative expression of 13 genes by qRT-PCR in different stress. [file 12864_2022_8626_MOESM9_ESM.xlsx]

## Sheet: Sheet1
Table S7 Relative expression of 13 genes by qRT-PCR in different stress
	200 mmol/L NaCl							200 umol/L ABA							4°C low temperature							20% PEG
	0h	3h	6h	9h	12h	24h	48h	0h	3h	6h	9h	12h	24h	48h	0h	3h	6h	9h	12h	24h	48h	0h	3h	6h	9h	12h	24h	48h
CqSnRK2.1	1	5.90183	9.09217	8.08371	2.181	27.5453	9.96635	1	0.162706	0.635302	1.23986	1.05657	1.28281	4.48353	1	2.39559	25	40	17.4719	55	23.0266	1	3.55916	7.47753	3.88292	34.1394	1.27695	63.4969
CqSnRK2.2	1	7.17784	6.89024	4.87949	0.266232	9.47963	1.74125	1	0.437238	0.713576	0.0263867	0.0706372	0.643017	1.0772	1	1.59252	3.03342	3.95413	2.24164	3.86079	2.1603	1	3.83665	3.11766	0.260224	3.06221	2.9417	15
CqSnRK2.3	1	6.8196	9.26527	8.54035	3.5983	6.35771	8.30856	1	2.38282	1.05222	2.13846	1.60739	1.8178	6.61925	1	24.0334	25.6944	23.5305	3.47463	30	15.0338	1	15.5943	24.087	5.24398	58.6997	1.34696	55.6757
CqSnRK2.4	1	38.4235	24.0889	17.1391	2.44244	32.676	9.50704	1	0.435472	0.761519	0.817999	0.431695	3.18684	6.14441	1	20.0749	53.2925	82.2491	16.7315	69.2035	6.95756	1	22.7863	1.49542	1.2333	29.1045	22.0128	3.6555
CqSnRK2.5	1	23.4348	32.1675	36.0128	5.31212	75.0955	22.2944	1	1.32603	0.888612	2.579	2.00204	8.76512	15.1347	1	37.904	70	61.6736	14.9267	68.6484	35.1179	1	7.59021	20.1164	3.77953	79.017	33.6463	32.8389
CqSnRK2.6	1	0.531732	0.971407	1.98267	0.176022	0.99237	0.720745	1	0.0916525	0.0350241	0.0218504	0.0336969	0.213082	0.366194	1	1.80075	1.79265	1.11464	0.816578	3.72917	3.28067	1	1.36208	1.5964	0.0280144	1.23489	2.4248	15.0093
CqSnRK2.7	1	10.4345	34.6329	23.6521	1.14231	46.5274	14.4064	1	2.95987	2.38507	0.626997	1.15407	5.8087	11.1113	1	28.5938	73.1838	76.5824	33.564	9.12046	18.9258	1	23.54	8.4366	4.66624	2.20646	11.2006	6.204
CqSnRK2.8	1	30.207	36.7614	36.5268	1.1118	67.767	20.1878	1	7.18098	1.15141	0.933187	2.6537	8.98678	19.328	1	43.1748	43.8317	79.2085	68.7445	80	67.8358	1	37.9117	45.5085	17.2023	19.6607	49.8197	21.7315
CqSnRK2.9	1	7.71488	5.17198	8.66653	1.00372	5.69022	2.2766	1	0.284619	0.390498	0.0506857	0.0515382	0.380331	0.649038	1	5.76811	3.03862	5.97405	2.2463	4.79531	2.29294	1	3.43307	2.00137	0.446456	1.87746	5.97451	17.5708
CqSnRK2.10	1	60	45.2867	55	50.2869	48.0662	11.681	1	34.1421	17.3334	6.09441	1.77727	9.23986	4.02356	1	17.865	16.2588	75	32.661	69.7153	34.2298	1	14.7994	56.1892	10.2701	49.0195	44.6349	54.2134
CqSnRK2.11	1	50	43.6061	35.6758	7.27913	29.7339	28.0533	1	4.7402	3.82822	0.732674	0.91241	4.86061	11.2203	1	35.4986	23.5983	62.7095	17.8211	80.5123	49.3625	1	25.5493	49.8679	16.8757	39.1784	72.93	80
CqSnRK2.12	1	15.4649	5.18281	4.95331	0.506622	10.4533	10.5903	1	11.3661	0.924167	0.0989036	0.194665	0.235062	6.45447	1	7.94494	7.51056	17.9684	5.17456	18.7702	14.4666	1	7.55359	7.9051	1.33589	7.75648	7.12842	17.1922
CqSnRK2.13	1	22.8912	22.2873	20.6391	1.70271	15.103	9.30217	1	0.814812	1.40199	0.358665	0.551052	1.39915	4.27142	1	14.5241	14.6143	28.1607	9.9915	16.3415	3.93657	1	15.3751	14.4867	5.31968	12.8364	12.923	10.5671
13		0	3	6	9	12	24	48
	N
	A
	P
	T
